# Supplementary material for: Integrative multi-omics analysis for identifying novel therapeutic targets and predicting immunotherapy efficacy in lung adenocarcinoma
Source: Cancer Drug Resist. 2025 Jan 14;8:3. doi: 10.20517/cdr.2024.91 (PMC11810459; doi:10.20517/cdr.2024.91)
Supplement: Supplementary file 1 [file cdr-8-3-SupplementaryFiles.zip]

Archive with 15 entries (13 files):
- cdr7091-SupplementaryFiles/
- cdr7091-SupplementaryFiles/Supplementary Figures/
- cdr7091-SupplementaryFiles/Supplementary Figures/Figure Legends.pdf
- cdr7091-SupplementaryFiles/Supplementary Figures/Supplementary Figure 1.pdf
- cdr7091-SupplementaryFiles/Supplementary Figures/Supplementary Figure 10.pdf
- cdr7091-SupplementaryFiles/Supplementary Figures/Supplementary Figure 2.pdf
- cdr7091-SupplementaryFiles/Supplementary Figures/Supplementary Figure 3.pdf
- cdr7091-SupplementaryFiles/Supplementary Figures/Supplementary Figure 4.pdf
- cdr7091-SupplementaryFiles/Supplementary Figures/Supplementary Figure 5.pdf
- cdr7091-SupplementaryFiles/Supplementary Figures/Supplementary Figure 6.pdf
- cdr7091-SupplementaryFiles/Supplementary Figures/Supplementary Figure 7.pdf
- cdr7091-SupplementaryFiles/Supplementary Figures/Supplementary Figure 8.pdf
- cdr7091-SupplementaryFiles/Supplementary Figures/Supplementary Figure 9.pdf
- cdr7091-SupplementaryFiles/Supplementary Materials.pdf
- cdr7091-SupplementaryFiles/Supplementary Tables.xlsx
