# Supplementary material for: Integrative multi-omics analysis for identifying novel therapeutic targets and predicting immunotherapy efficacy in lung adenocarcinoma
Source: Cancer Drug Resist. 2025 Jan 14;8:3. doi: 10.20517/cdr.2024.91 (PMC11810459; doi:10.20517/cdr.2024.91)
Supplement: Supplementary file 1 [file cdr-8-3-SupplementaryFiles.zip › cdr7091-SupplementaryFiles/Supplementary Tables.xlsx]

## Sheet: Supplementary Table 1
Supplementary Table 1. Convolutional scores of individual cell subpopulations in each sample in TCGA-LUAD
	Epithelial_cells	B_cell	Macrophage	Endothelial_cells	Monocyte	T_cells	NK_cell	Fibroblasts	Granulocytes	Smooth_muscle_cells	DC
TCGA.55.6978.11A.01R.1949.07	0.202761	2.69662e-07	7.93874e-07	0.551349	2.5878e-07	2.21621e-07	7.47436e-07	0.156349	4.13222e-07	0.089538	5.33542e-07
TCGA.38.4626.11A.01R.1758.07	0.212035	2.70403e-07	0.0829824	0.199394	2.59411e-07	1.46755e-07	2.46687e-07	0.484635	3.59535e-07	0.0209516	5.49892e-07
TCGA.55.6986.11A.01R.1949.07	0.209204	1.11752e-07	2.48123e-07	0.589368	6.56938e-08	7.40095e-08	1.57084e-07	0.0918125	1.12586e-07	0.109615	1.40084e-07
TCGA.91.6835.11A.01R.1858.07	0.318271	2.27879e-07	4.07594e-07	0.356826	2.37312e-07	2.22933e-07	2.75351e-07	0.00176613	6.98738e-07	0.323134	7.49207e-07
TCGA.55.6982.11A.01R.1949.07	0.114169	2.22314e-07	5.88689e-07	0.576222	1.94069e-07	1.6259e-07	6.12941e-07	0.14776	6.17474e-07	0.161844	2.11155e-06
TCGA.49.6761.11A.01R.1949.07	0.187001	3.18034e-07	7.4914e-07	0.554247	2.49366e-07	1.94671e-07	5.7889e-07	0.190873	5.36448e-07	0.0662139	0.00166193
TCGA.55.6983.11A.01R.1949.07	0.331595	4.45461e-07	1.66776e-06	0.28802	3.21838e-07	3.03645e-07	6.47029e-07	0.311746	1.3985e-06	0.0686333	1.44462e-06
TCGA.44.6778.11A.01R.1858.07	0.0741633	2.29809e-07	4.03346e-07	0.597905	1.66701e-07	1.78042e-07	2.49661e-07	0.204851	4.83039e-07	0.123078	1.69117e-06
TCGA.49.4490.11A.01R.1858.07	0.1163	5.48162e-07	8.29229e-07	0.492648	2.56888e-07	3.29349e-07	3.1888e-07	0.231685	5.34026e-07	0.159364	7.56743e-07
TCGA.50.6595.11A.01R.1858.07	0.0893957	9.3757e-08	1.9433e-07	0.665146	1.05958e-07	9.63598e-08	1.61585e-07	0.14635	1.71893e-07	0.0991064	8.79179e-07
TCGA.55.6968.11A.01R.1949.07	0.268364	7.13686e-07	2.66989e-06	0.302407	5.0561e-07	3.36079e-07	1.05858e-06	0.327547	5.6796e-07	0.100792	0.000882703
TCGA.44.6148.11A.01R.1858.07	0.196791	1.14184e-07	2.80387e-07	0.466397	9.28669e-08	1.33787e-07	1.91117e-07	0.087918	1.8462e-07	0.248893	2.42497e-07
TCGA.55.6972.11A.01R.1949.07	0.110204	2.19769e-07	6.87482e-07	0.640234	2.3701e-07	2.09567e-07	5.82181e-07	0.140871	3.518e-07	0.108686	2.14245e-06
TCGA.44.2662.11A.01R.1758.07	0.142327	1.24098e-07	2.83038e-07	0.433405	1.33971e-07	9.31695e-08	1.26892e-07	0.178204	1.73255e-07	0.24602	4.38208e-05
TCGA.50.5936.11A.01R.1628.07	0.16123	1.7124e-07	3.10121e-07	0.518913	1.59263e-07	1.72862e-07	2.51748e-07	0.191308	3.06102e-07	0.128546	1.36509e-06
TCGA.44.2665.11A.01R.1758.07	0.170914	8.26687e-08	3.35434e-07	0.384987	1.09914e-07	7.36496e-08	8.87237e-08	0.224695	1.17171e-07	0.219397	6.28317e-06
TCGA.50.5935.11A.01R.1858.07	0.139391	2.01922e-07	5.9562e-07	0.579411	1.98849e-07	1.4257e-07	2.13557e-07	0.123605	3.70546e-07	0.157591	5.66935e-07
TCGA.73.4676.11A.01R.1755.07	0.145859	4.57485e-07	0.0397851	0.410932	3.20761e-07	2.85917e-07	3.11927e-07	0.333266	7.89926e-07	0.0701253	3.09139e-05
TCGA.91.6836.11A.01R.1858.07	0.198439	2.35332e-07	0.00546165	0.421934	2.64838e-07	3.20065e-07	4.26212e-07	0.319635	7.55596e-07	0.0545233	4.64284e-06
TCGA.44.6776.11A.01R.1858.07	0.228276	2.00902e-07	4.64091e-07	0.59486	1.72266e-07	1.49482e-07	2.50376e-07	0.114255	3.83453e-07	0.0626071	5.88139e-07
TCGA.44.6145.11A.01R.1858.07	0.215963	2.36207e-07	5.40382e-07	0.435842	2.22579e-07	1.80078e-07	3.11498e-07	0.251228	4.49144e-07	0.0961204	0.000844576
TCGA.44.2668.11A.01R.1758.07	0.137606	1.36379e-07	6.30644e-07	0.266338	2.74138e-07	1.18202e-07	2.89464e-07	0.409545	3.69937e-07	0.11574	0.0707691
TCGA.44.2657.11A.01R.1758.07	0.207536	0.000620742	0.000610185	0.378612	1.8587e-07	2.58841e-07	0.0027609	0.247337	0.0339416	0.119675	0.00890557
TCGA.44.3398.11B.01R.1758.07	0.115503	9.56463e-08	2.85954e-07	0.459	1.28244e-07	8.92708e-08	2.41487e-07	0.144251	1.26185e-07	0.281245	5.89413e-07
TCGA.44.6144.11A.01R.1755.07	0.160343	1.69672e-07	0.0075699	0.534228	1.96678e-07	1.38427e-07	2.45244e-07	0.228262	3.46854e-07	0.069586	1.07395e-05
TCGA.91.6829.11A.01R.1858.07	0.190565	3.93265e-07	0.000901529	0.245847	3.41562e-07	2.61461e-07	5.32071e-07	0.543148	5.5586e-07	0.0165079	0.00302787
TCGA.49.6744.11A.01R.1858.07	0.116646	1.76966e-07	2.92351e-07	0.570145	1.73009e-07	1.52709e-07	1.86092e-07	0.111025	2.62625e-07	0.202182	1.13023e-06
TCGA.55.6980.11A.01R.1949.07	0.169905	3.47573e-07	5.61273e-07	0.551394	3.06969e-07	2.98991e-07	7.29015e-07	0.130408	9.21666e-07	0.148288	1.3358e-06
TCGA.55.6981.11A.01R.1949.07	0.102228	3.41605e-07	6.13579e-07	0.580374	2.27422e-07	2.70192e-07	4.19678e-07	0.185884	3.11276e-07	0.131511	1.02438e-06
TCGA.49.6745.11A.01R.1858.07	0.234384	5.15104e-07	5.99569e-07	0.429577	4.19945e-07	3.40307e-07	4.43948e-07	0.249981	6.6594e-07	0.0860545	6.37376e-07
TCGA.49.6742.11A.01R.1858.07	0.369507	2.59072e-07	6.28632e-07	0.283613	1.84376e-07	1.57398e-07	2.38501e-07	0.253951	6.1166e-07	0.0927107	0.000216267
TCGA.44.2661.11A.01R.1758.07	0.0693132	1.44928e-07	5.93288e-07	0.454216	1.24205e-07	9.33355e-08	1.30979e-07	0.159589	3.33947e-07	0.29571	0.0211702
TCGA.50.5939.11A.01R.1628.07	0.0941562	1.73657e-07	4.67853e-07	0.509104	1.54406e-07	1.36341e-07	1.527e-07	0.180703	2.66486e-07	0.216034	1.4058e-06
TCGA.44.2655.11A.01R.1758.07	0.0942932	7.25909e-08	1.41028e-07	0.575226	8.61066e-08	6.88322e-08	7.23934e-08	0.0972252	1.17459e-07	0.233255	5.94357e-07
TCGA.44.6146.11A.01R.1858.07	0.112926	2.28707e-07	3.33553e-07	0.538613	1.7591e-07	1.76491e-07	3.13242e-07	0.0954956	5.23054e-07	0.252952	1.06222e-05
TCGA.44.6147.11A.01R.1858.07	0.116615	1.26618e-07	1.91352e-07	0.596485	1.79424e-07	1.79648e-07	1.93868e-07	0.134477	2.80672e-07	0.152263	0.000159437
TCGA.50.5932.11A.01R.1755.07	0.100296	2.00032e-07	4.60045e-07	0.560109	2.15156e-07	1.43368e-07	3.24941e-07	0.134798	2.97366e-07	0.204795	8.98039e-07
TCGA.55.6979.11A.01R.1949.07	0.161976	4.29376e-07	0.0220467	0.37262	4.25178e-07	4.2558e-07	1.18639e-06	0.328908	2.37661e-05	0.0818599	0.0325633
TCGA.38.4625.11A.01R.1758.07	0.200073	1.55084e-07	3.35237e-07	0.27475	1.57696e-07	1.05048e-07	1.62622e-07	0.43986	1.50607e-07	0.0853121	3.12711e-06
TCGA.50.5931.11A.01R.1858.07	0.139121	1.85721e-07	0.00970699	0.6018	2.41031e-07	1.49296e-07	2.00056e-07	0.199233	4.69744e-07	0.0501349	2.64576e-06
TCGA.50.5930.11A.01R.1755.07	0.215701	2.67406e-07	4.20218e-07	0.422967	2.0766e-07	1.97064e-07	2.09507e-07	0.261498	4.593e-07	0.0998311	1.68465e-06
TCGA.44.6777.11A.01R.1858.07	0.160255	2.67765e-07	7.70914e-07	0.398149	2.24006e-07	2.1696e-07	4.96999e-07	0.219495	5.58884e-07	0.207214	0.0148835
TCGA.50.5933.11A.01R.1755.07	0.216402	1.82397e-07	3.06689e-07	0.442313	1.74209e-07	1.4653e-07	2.54921e-07	0.20528	3.25223e-07	0.136003	7.50316e-07
TCGA.91.6828.11A.01R.1858.07	0.274927	2.08864e-07	3.66342e-07	0.527847	2.25137e-07	2.11098e-07	2.94094e-07	0.135632	2.61239e-07	0.061592	5.22228e-07
TCGA.91.6847.11A.01R.1949.07	0.28584	2.50939e-07	5.26362e-07	0.529795	2.3571e-07	2.4669e-07	2.5705e-07	0.12203	2.78431e-07	0.0623316	1.20812e-06
TCGA.55.6975.11A.01R.1949.07	0.240953	3.53965e-07	5.27519e-07	0.449667	2.91207e-07	2.96602e-07	3.63079e-07	0.135151	3.9375e-07	0.174223	3.37405e-06
TCGA.91.6831.11A.02R.1858.07	0.093145	3.97769e-07	4.75571e-07	0.637601	3.45255e-07	2.61311e-07	4.15807e-07	0.147156	4.78195e-07	0.122093	2.50399e-06
TCGA.38.4627.11A.01R.1758.07	0.0790159	2.74933e-07	8.53642e-07	0.325408	4.87782e-07	2.03095e-07	3.47391e-07	0.36323	2.74934e-07	0.223933	0.00841045
TCGA.44.5645.11A.01R.1628.07	0.11043	1.43438e-07	3.01645e-07	0.618469	1.66863e-07	1.31128e-07	1.72154e-07	0.149768	2.85283e-07	0.12133	1.12113e-06
TCGA.55.6985.11A.01R.1949.07	0.207485	1.53131e-07	4.0836e-07	0.434263	1.68276e-07	1.52461e-07	2.68524e-07	0.23222	3.6017e-07	0.12603	7.58019e-07
TCGA.55.6984.11A.01R.1949.07	0.229297	1.0073e-07	2.80582e-07	0.476403	1.42457e-07	1.05293e-07	1.43175e-07	0.225424	2.01379e-07	0.0688733	9.66382e-07
TCGA.44.3396.11A.01R.1758.07	0.116813	6.41394e-08	1.63251e-07	0.472888	7.06009e-08	7.15285e-08	1.00579e-07	0.224893	1.89433e-07	0.185405	5.13214e-07
TCGA.55.6970.11A.01R.1949.07	0.112794	3.34082e-07	6.78897e-06	0.551144	2.36694e-07	2.5218e-07	9.94788e-07	0.203906	1.77897e-06	0.132141	4.84668e-06
TCGA.38.4632.11A.01R.1755.07	0.158425	4.64416e-07	0.46408	0.259205	2.99657e-07	2.97912e-07	5.89892e-07	0.0267136	5.41234e-07	0.0915717	1.83576e-06
TCGA.91.6849.11A.01R.1949.07	0.167283	2.86545e-07	3.51714e-07	0.609929	2.08618e-07	2.0533e-07	2.77801e-07	0.0931573	2.32439e-07	0.129628	5.73683e-07
TCGA.55.6971.11A.01R.1949.07	0.233777	2.60357e-07	7.01649e-07	0.467702	2.01494e-07	1.85382e-07	4.99365e-07	0.207511	5.02147e-07	0.0908458	0.000162879
TCGA.49.4512.11A.01R.1858.07	0.206008	1.25213e-06	5.53187e-07	0.347643	5.98515e-07	3.67263e-07	5.39958e-07	0.353369	0.00185723	0.0908916	0.000228502
TCGA.49.6743.11A.01R.1858.07	0.136178	3.20632e-07	3.22004e-07	0.465882	1.76792e-07	1.88445e-07	2.70374e-07	0.178221	3.40114e-07	0.219706	1.23638e-05
TCGA.55.6969.11A.01R.1949.07	0.218026	3.98174e-07	1.97256e-06	0.43427	2.70221e-07	2.20893e-07	5.95964e-07	0.206731	5.00707e-07	0.129145	0.0118245
TCGA.38.7271.01A.11R.2039.07	0.0302874	0.0225196	1.87307e-06	0.317971	6.67262e-07	8.84031e-07	0.0297424	0.0384358	0.0440858	0.335789	0.181166
TCGA.55.7914.01A.11R.2170.07	0.140981	0.021957	2.09977e-07	0.374939	3.61826e-07	1.22129e-06	0.000286799	2.70149e-07	3.21645e-07	0.23192	0.229914
TCGA.95.7043.01A.11R.1949.07	0.440474	2.92031e-06	0.0695895	0.166082	0.139803	1.33065e-06	1.06863e-06	7.29467e-07	2.34397e-07	0.184045	8.92761e-07
TCGA.73.4658.01A.01R.1755.07	0.0122611	4.76713e-07	1.85048e-06	0.203667	0.0225702	2.95656e-07	5.50843e-07	0.025597	0.00149288	0.479851	0.254558
TCGA.86.8076.01A.31R.2241.07	0.35609	0.0347039	0.00579857	0.249772	5.88977e-07	5.11231e-07	0.0118262	0.00266246	0.0629909	0.25164	0.0245146
TCGA.55.7726.01A.11R.2170.07	0.0569434	0.0123768	2.37361e-07	0.244797	0.047561	5.1941e-07	5.19051e-07	2.98441e-07	2.89115e-07	0.634422	0.0038979
TCGA.44.6147.01A.11R.A278.07	0.241633	4.50021e-07	2.53384e-07	0.462159	3.2615e-07	3.82411e-07	8.56449e-07	3.74866e-07	3.89739e-07	0.280374	0.0158309
TCGA.50.5932.01A.11R.1755.07	0.332841	7.67387e-07	1.87747e-07	0.403902	3.29628e-07	2.25321e-05	3.90088e-07	4.2273e-07	1.05494e-07	0.0743266	0.188906
TCGA.44.2661.01A.01R.1107.07	0.0832954	0.0360104	0.0542766	0.161769	3.74103e-07	3.17595e-07	1.97926e-06	0.132752	0.0928017	0.18629	0.252803
TCGA.86.7954.01A.11R.2187.07	0.314276	0.000629003	0.0127976	0.349915	0.00853348	2.18593e-07	0.036256	0.0223961	0.0543997	0.197889	0.00290821
TCGA.64.5775.01A.01R.1628.07	3.43728e-07	8.79318e-07	3.50162e-07	0.271322	0.0880033	0.0380753	4.79911e-07	3.09942e-07	2.62293e-07	0.602597	3.34494e-07
TCGA.73.4662.01A.01R.1206.07	0.0977706	6.04376e-06	2.89919e-07	0.367672	2.65807e-07	2.69434e-07	3.45049e-05	9.29317e-07	1.29278e-07	0.163122	0.371393
TCGA.44.7671.01A.11R.2066.07	0.597154	3.5683e-07	2.09012e-07	0.160515	4.09401e-07	2.52087e-07	2.06838e-07	5.08499e-07	1.09969e-07	0.242329	2.57904e-07
TCGA.78.8660.01A.11R.2403.07	0.200311	0.0117007	0.020534	0.253413	0.179068	1.34719e-06	0.0261055	1.33326e-06	4.20443e-07	0.177014	0.131851
TCGA.62.A46P.01A.11R.A24H.07	0.753741	0.0340375	4.344e-06	0.122757	7.49791e-07	2.72499e-07	8.29184e-07	2.09869e-06	6.89911e-07	0.0894539	6.81738e-07
TCGA.86.7955.01A.11R.2187.07	0.422602	0.0385156	7.61927e-08	0.381615	0.0750258	0.0338789	1.15697e-06	9.21854e-08	9.53855e-08	0.048361	2.74692e-07
TCGA.50.6592.01A.11R.1755.07	0.182966	1.15488e-06	4.12541e-07	0.250836	0.244775	6.32999e-07	0.00471429	3.87235e-07	1.9025e-07	0.316704	6.812e-07
TCGA.38.4625.01A.01R.1206.07	0.0595899	0.0325482	1.97858e-07	0.28252	0.280224	0.00217684	1.51051e-06	2.04512e-07	1.1817e-07	0.328316	0.0146233
TCGA.80.5611.01A.01R.1628.07	0.151423	2.04394e-06	0.0106607	0.295152	0.375868	1.18514e-06	0.00722276	1.18887e-05	0.0069309	0.13535	0.0173774
TCGA.86.8054.01A.11R.2241.07	0.186551	0.00674847	1.12575e-07	0.271531	2.05617e-07	0.317768	1.41944e-07	1.10356e-07	0.0313037	0.186097	2.88455e-07
TCGA.55.6986.01A.11R.1949.07	0.227526	0.0262515	1.02384e-06	0.320161	2.3829e-06	4.48849e-06	1.56273e-06	0.00628927	3.74667e-06	0.153373	0.266386
TCGA.L9.A5IP.01A.21R.A39D.07	0.262223	4.05267e-07	1.48333e-07	0.266247	0.339031	5.32451e-07	3.82341e-07	1.21599e-07	1.10506e-07	0.132496	3.27546e-07
TCGA.69.7764.01A.11R.2170.07	0.56476	7.74201e-07	2.85609e-07	0.322718	2.72522e-07	6.65357e-07	2.78396e-06	3.47367e-07	3.44507e-07	0.109969	0.00254864
TCGA.49.6744.01A.11R.1858.07	0.0125388	1.34697e-06	4.74936e-06	0.306301	2.46857e-06	2.46459e-07	6.56358e-07	0.0478353	0.019978	0.368358	0.24498
TCGA.75.5125.01A.01R.1755.07	0.000347587	5.15607e-06	6.26708e-07	0.377635	0.198817	5.48563e-06	0.0247495	1.01755e-06	3.4679e-06	0.263296	0.13514
TCGA.69.7763.01A.11R.2170.07	0.311241	2.94409e-07	3.50905e-07	0.340392	4.23844e-07	3.39587e-07	4.02123e-07	5.9186e-07	2.59129e-07	0.337983	0.0103811
TCGA.86.8279.01A.11R.2287.07	0.147892	2.01956e-07	7.76845e-08	0.263542	1.6406e-07	2.11996e-07	4.82984e-07	1.55152e-07	9.8499e-08	0.322494	0.26607
TCGA.93.8067.01A.11R.2287.07	0.46236	0.000157168	2.11693e-07	0.254714	0.085275	0.00385751	6.7936e-07	2.55668e-07	9.35224e-08	0.193635	2.68749e-07
TCGA.97.8179.01A.11R.2287.07	0.420762	5.82203e-07	8.81051e-07	0.326687	0.00412125	4.42285e-07	4.80281e-07	0.0153788	3.0001e-07	0.233048	3.09439e-07
TCGA.55.A48Y.01A.11R.A24H.07	0.328867	0.0112136	2.16295e-07	0.18507	7.51393e-07	1.57604e-05	7.91799e-07	3.52993e-07	1.65691e-07	0.448436	0.0263954
TCGA.86.8055.01A.11R.2241.07	0.00303515	1.74484e-07	1.57796e-07	0.213689	4.78312e-07	1.27188e-07	1.17668e-07	1.9449e-07	1.68721e-07	0.617949	0.165325
TCGA.55.A4DF.01A.11R.A24H.07	0.212567	0.0371146	4.32294e-06	0.374288	0.113489	1.06916e-05	0.0903436	6.68802e-07	8.08859e-07	0.17218	1.71391e-06
TCGA.44.6774.01A.21R.1858.07	0.0432831	2.34024e-07	2.03218e-07	0.064884	3.52681e-07	2.52929e-07	2.80772e-07	1.98982e-07	2.19287e-07	0.888807	0.00302437
TCGA.50.5066.01A.01R.1628.07	0.00259685	0.169827	0.056644	0.136859	0.354901	7.74726e-07	8.18122e-07	5.79668e-06	1.40719e-06	0.262492	0.0166723
TCGA.05.5423.01A.01R.1628.07	0.0450585	0.0281708	0.0255649	0.17783	0.000362529	5.39921e-07	1.08136e-06	0.119659	0.0261594	0.0967023	0.480491
TCGA.67.3774.01A.01R.0946.07	0.432692	0.0068291	1.53854e-05	0.295724	4.75162e-07	0.0143546	5.80823e-07	0.0589002	1.98905e-05	0.191433	3.0351e-05
TCGA.97.A4M2.01A.12R.A24X.07	0.256677	8.31071e-07	0.0576031	0.362431	2.35082e-07	2.11242e-07	0.00874661	0.171801	1.31397e-06	0.113358	0.0293794
TCGA.95.7567.01A.11R.2066.07	0.0500363	0.0238026	1.36804e-07	0.389208	0.0170239	1.61373e-06	2.42351e-06	1.77375e-07	1.42934e-07	0.189836	0.330088
TCGA.49.AAR0.01A.21R.A39D.07	0.388579	0.0564953	0.113573	0.249646	0.014129	1.09671e-06	0.00487746	0.00117925	2.89825e-06	0.171164	0.000353515
TCGA.05.5428.01A.01R.1628.07	0.186826	0.104264	9.51984e-07	0.112009	0.393877	9.34788e-07	4.8621e-07	5.78731e-07	4.21376e-07	0.133895	0.0691266
TCGA.44.2656.01A.02R.0946.07	0.0181123	0.0152795	0.0270127	0.304569	0.0549679	2.52392e-07	0.0156546	0.043978	0.0177728	0.204871	0.297782
TCGA.53.7813.01A.11R.2170.07	0.48883	0.121792	3.75184e-07	0.241946	1.23731e-06	0.0310045	0.0057177	4.56518e-07	7.96456e-07	0.110706	1.38004e-06
TCGA.O1.A52J.01A.11R.A262.07	0.190218	3.16901e-07	1.27654e-05	0.270452	3.86264e-07	2.47492e-07	1.77137e-06	0.097333	0.0238603	0.116628	0.301492
TCGA.35.4122.01A.01R.1107.07	1.17541e-05	0.0777875	0.0193151	0.135201	0.452038	4.35346e-07	2.73573e-07	0.00105703	0.0598791	0.174277	0.0804321
TCGA.44.2656.01B.06R.A277.07	0.0380673	6.67278e-07	7.09677e-07	0.678475	4.92022e-07	9.39122e-07	0.0313166	1.21561e-06	8.12643e-07	0.17806	0.0740762
TCGA.55.8092.01A.11R.2241.07	0.121999	0.106556	3.78176e-07	0.33238	8.73976e-07	2.98479e-07	0.0352795	3.33774e-06	0.00678532	0.264613	0.132381
TCGA.49.4507.01A.01R.1206.07	0.181387	0.0162897	1.82456e-07	0.148559	0.512	2.54303e-07	0.00758265	1.81076e-07	5.36502e-07	0.134106	7.51867e-05
TCGA.55.7816.01A.11R.2170.07	0.0821368	1.92946e-07	4.64874e-07	0.268371	1.69308e-07	1.25017e-07	1.89843e-07	1.18134e-06	5.86301e-07	0.649489	4.42324e-07
TCGA.78.7145.01A.11R.2039.07	0.0408548	1.0676e-06	2.99479e-07	0.32468	0.0744341	0.0105969	7.92648e-07	6.89695e-07	2.66637e-07	0.228698	0.320733
TCGA.53.7624.01A.11R.2066.07	0.0919775	1.59385e-06	1.61651e-07	0.47388	0.206841	0.0591218	4.09181e-07	1.9454e-07	1.67118e-07	0.168176	9.99518e-07
TCGA.97.A4M3.01A.11R.A24X.07	0.602764	3.88301e-07	4.52471e-07	0.222888	5.06195e-07	1.20648e-06	4.31043e-07	8.48385e-07	3.26047e-07	0.174342	6.7774e-07
TCGA.50.5068.01A.01R.1628.07	0.0688039	0.139844	0.0292168	0.171348	0.106819	8.23861e-07	2.2144e-06	0.000839099	0.0852826	0.160042	0.237801
TCGA.78.7163.01A.12R.2066.07	0.410452	1.75017e-05	3.70871e-07	0.239312	2.16672e-05	3.02826e-07	3.85451e-07	9.00096e-07	6.36111e-07	0.0151741	0.335019
TCGA.35.5375.01A.01R.1628.07	0.168031	0.065292	8.4042e-07	0.173436	0.436851	1.2366e-06	5.04823e-07	5.52056e-07	2.75753e-07	0.156387	5.71427e-07
TCGA.78.8648.01A.11R.2403.07	0.00780965	4.16648e-07	0.0816757	0.0940534	4.24425e-07	2.17418e-07	1.11249e-06	1.18423e-06	7.1074e-07	0.778214	0.0382429
TCGA.80.5608.01A.31R.1949.07	0.745733	0.00951496	2.26183e-07	0.133451	3.44548e-07	1.09763e-06	1.62462e-05	5.04209e-07	0.013111	0.0981713	2.0948e-07
TCGA.86.8281.01A.11R.2287.07	0.598552	1.30337e-06	4.90545e-06	0.275405	3.94826e-07	4.33046e-07	2.06899e-07	1.39722e-06	1.56754e-07	0.12603	4.33769e-06
TCGA.MP.A4T6.01A.32R.A262.07	0.25799	1.79755e-06	0.000372944	0.351646	3.74225e-07	2.88035e-07	0.0355702	4.20286e-05	2.38902e-07	0.0482449	0.306132
TCGA.55.8085.01A.11R.2241.07	0.344183	0.0897232	0.0129241	0.260783	0.0842262	1.00644e-05	0.011686	2.3337e-06	0.0386046	0.157845	1.28652e-05
TCGA.62.8399.01A.21R.2326.07	0.226933	5.00377e-07	2.07987e-07	0.505008	5.92052e-07	0.015918	6.00235e-07	2.56511e-07	2.06442e-07	0.250573	0.00156543
TCGA.97.A4M5.01A.11R.A24X.07	0.350892	6.73017e-07	0.00795761	0.343882	5.51427e-07	2.53059e-07	9.49044e-07	0.0452806	3.16271e-07	0.25192	6.53666e-05
TCGA.97.7547.01A.11R.2039.07	0.137838	1.71409e-07	1.69349e-07	0.250053	1.73295e-07	1.76871e-07	3.62408e-07	2.88084e-07	1.28526e-07	0.145616	0.466491
TCGA.05.5429.01A.01R.1628.07	0.303957	6.71693e-07	7.53533e-07	0.143014	0.0916005	0.135802	2.56594e-07	5.41904e-07	2.3159e-07	0.153684	0.17194
TCGA.55.7994.01A.11R.2187.07	0.0392861	4.11518e-07	7.07094e-07	0.434471	0.0878144	2.36751e-07	0.0325039	0.0455311	2.70357e-05	0.113942	0.246424
TCGA.55.8094.01A.11R.2241.07	0.572907	0.168864	2.05929e-07	0.168382	8.97346e-07	0.0238315	3.74517e-07	2.47385e-07	1.05031e-06	0.0660119	3.99353e-07
TCGA.44.3918.01B.02R.A277.07	0.0893113	5.07781e-07	3.82461e-07	0.635917	4.81383e-07	1.08089e-06	0.0481679	4.60596e-07	6.08765e-07	0.226598	2.30777e-06
TCGA.05.4425.01A.01R.1755.07	0.0173255	1.1556e-06	1.03715e-06	0.198038	6.93582e-07	7.15199e-07	1.55724e-06	0.0793702	9.26118e-05	0.271031	0.434138
TCGA.44.4112.01A.01R.A278.07	0.0188814	9.47042e-07	3.63777e-07	0.445401	5.80227e-07	1.05204e-06	8.92087e-07	4.74576e-07	3.24708e-07	0.347159	0.188554
TCGA.49.6767.01A.11R.1858.07	0.00170388	5.30175e-07	2.94995e-07	0.430951	0.297739	1.84398e-05	0.00547721	4.5807e-07	3.63268e-07	0.1795	0.0846085
TCGA.MP.A4T9.01A.11R.A24X.07	0.0605203	3.01317e-07	1.41755e-05	0.376708	0.0184986	2.66134e-07	5.07796e-07	0.0256258	2.6873e-07	0.322964	0.195668
TCGA.49.4490.01A.21R.1858.07	0.0158029	1.68613e-06	3.79996e-07	0.284187	0.0231904	5.89553e-07	6.66401e-07	8.20336e-07	4.35153e-07	0.277897	0.398919
TCGA.50.5942.01A.21R.1755.07	0.341669	3.14828e-07	2.31336e-07	0.284001	1.70509e-07	2.74813e-07	6.03963e-07	5.03805e-07	2.63642e-07	0.205468	0.16886
TCGA.MP.A4SV.01A.11R.A24X.07	0.0958027	0.0134922	7.40435e-07	0.388304	0.0229383	0.00179337	0.0606858	8.18594e-07	4.94015e-07	0.217412	0.199569
TCGA.49.AAR4.01A.12R.A41B.07	0.0608476	0.00894052	6.72373e-07	0.286701	0.0172373	3.14652e-07	0.0811424	6.91851e-07	5.4916e-07	0.265862	0.279267
TCGA.05.4397.01A.01R.1206.07	0.0690103	0.0499544	0.0034694	0.390313	0.372621	5.17341e-07	1.81206e-06	1.05321e-06	1.91026e-07	0.114628	2.68158e-07
TCGA.44.A47A.01A.21R.A24H.07	0.0564735	0.0152108	0.00790531	0.274262	2.07045e-06	1.54784e-06	0.026108	0.0289029	4.37445e-06	0.158409	0.43272
TCGA.86.8359.01A.11R.2326.07	0.552553	5.55132e-05	2.50175e-07	0.195938	0.0233276	1.09386e-06	0.0153396	2.64099e-07	2.98125e-07	0.212784	6.5895e-07
TCGA.78.7539.01A.11R.2066.07	0.126504	0.0146333	0.0141765	0.347686	3.55058e-07	1.44722e-07	0.0197966	0.0747955	0.00757356	0.0873916	0.307442
TCGA.MP.A4T8.01A.11R.A24X.07	0.354112	0.000369711	1.45152e-07	0.263673	0.000619739	0.0412856	1.38927e-06	1.16729e-07	1.26017e-07	0.339938	4.27636e-07
TCGA.99.8032.01A.11R.2241.07	0.264929	0.0810494	1.14983e-07	0.206385	1.63887e-07	0.0151747	7.16691e-07	1.2268e-07	0.0697763	0.362685	1.69809e-07
TCGA.44.8120.01A.11R.2241.07	0.119171	1.92645e-07	1.27137e-07	0.376593	1.78809e-07	2.20017e-07	1.29673e-07	2.10077e-07	1.2492e-07	0.345703	0.158532
TCGA.55.8302.01A.11R.2326.07	0.00416929	1.09933e-06	3.59191e-07	0.357103	0.163706	6.42485e-07	1.60196e-06	5.16204e-07	2.10036e-07	0.142884	0.332134
TCGA.99.8025.01A.11R.2241.07	0.216686	6.11531e-07	2.04451e-07	0.309825	8.29223e-05	3.15488e-07	3.23938e-07	1.89748e-07	1.01672e-07	0.236572	0.236832
TCGA.64.1679.01A.21R.2066.07	0.0490758	1.315e-07	9.79906e-08	0.194047	1.05844e-05	1.3808e-07	1.1723e-07	1.45233e-07	3.00735e-07	0.571703	0.185162
TCGA.95.8039.01A.11R.2241.07	0.0578024	4.08113e-07	2.71222e-07	0.341204	8.91547e-07	2.20579e-07	0.000103376	0.0641606	1.13167e-06	0.180373	0.356353
TCGA.44.A479.01A.31R.A24H.07	0.226026	0.0890682	7.64482e-07	0.212616	3.50805e-07	0.00240484	0.044598	4.38524e-07	0.00649726	0.418787	7.83729e-07
TCGA.NJ.A55O.01A.11R.A262.07	0.562878	3.84236e-06	0.0588497	0.273916	3.46902e-07	0.0187122	7.83613e-07	0.00627877	0.000108664	0.0792503	1.41514e-06
TCGA.MP.A5C7.01A.11R.A262.07	0.75641	3.80259e-07	1.48903e-07	0.192362	1.37288e-07	2.21825e-07	4.39623e-07	2.85543e-07	1.10658e-07	0.0512264	1.42707e-07
TCGA.64.5778.01A.01R.1628.07	0.0122666	0.0572424	0.00146095	0.28354	0.113887	5.46825e-07	0.00639997	0.0246184	0.0925959	0.0625416	0.345447
TCGA.55.6971.01A.11R.1949.07	0.263289	0.0259971	0.0427122	0.293988	9.12849e-07	1.06019e-06	0.0337564	6.04546e-05	0.0243358	0.315858	1.09867e-06
TCGA.49.AARN.01A.21R.A41B.07	0.143248	2.92121e-05	3.98196e-07	0.365546	2.84587e-05	1.08852e-06	0.000219617	1.41124e-06	5.13093e-07	0.217706	0.273219
TCGA.44.A47B.01A.11R.A24H.07	0.19101	3.17439e-07	1.81927e-07	0.350741	4.41458e-07	4.11532e-07	2.13583e-05	2.16072e-07	2.27909e-07	0.140225	0.318001
TCGA.55.5899.01A.11R.1628.07	0.188376	0.111121	9.45404e-07	0.18896	0.0609778	0.0562394	7.37671e-07	4.28355e-07	1.23132e-06	0.394323	5.00217e-07
TCGA.49.AAQV.01A.11R.A39D.07	0.364823	0.016115	1.68105e-07	0.261334	0.114433	9.43192e-07	0.036276	4.92881e-07	5.93485e-07	0.112594	0.0944225
TCGA.99.8028.01A.11R.2241.07	0.0208489	0.0193005	0.0683358	0.208379	2.33712e-06	2.60367e-07	0.0112656	0.0225368	0.0981336	0.422207	0.12899
TCGA.75.6205.01A.11R.1755.07	1.2717e-06	6.80859e-07	1.56175e-06	0.259475	0.0758967	5.08513e-07	0.00153377	0.0493595	0.0776321	0.433044	0.103055
TCGA.97.8552.01A.11R.2403.07	0.445019	6.78723e-07	0.00138768	0.203434	3.356e-07	3.00222e-07	1.47766e-06	0.12932	0.0122919	0.120875	0.0876691
TCGA.50.6591.01A.11R.1755.07	0.0319913	6.12836e-07	1.3231e-07	0.384252	1.08616e-06	0.122321	6.74196e-07	1.82919e-07	1.77046e-07	0.461432	6.93825e-07
TCGA.50.8459.01A.11R.2326.07	0.0511571	2.03391e-07	2.21636e-06	0.0736226	1.08056e-06	1.21402e-07	1.5307e-07	0.015706	4.92135e-07	0.823221	0.0362893
TCGA.05.5425.01A.02R.1628.07	0.244178	0.122141	0.0591602	0.26138	0.134772	5.33566e-07	0.000331396	0.00377597	0.000137329	0.155834	0.0182896
TCGA.78.7150.01A.21R.2039.07	0.234504	1.15375e-06	1.98923e-07	0.260896	0.0693744	0.0196019	3.54879e-07	1.36944e-07	1.3484e-07	0.415621	5.85083e-07
TCGA.86.A4P7.01A.11R.A24X.07	0.116735	0.00200739	0.0273093	0.433064	4.04888e-07	3.46714e-07	0.00228134	0.0353611	2.5941e-07	0.212897	0.170344
TCGA.49.4512.01A.21R.1858.07	0.0251374	6.1328e-07	5.42317e-06	0.131988	2.4718e-06	3.62582e-07	5.98681e-07	0.000972625	8.85048e-07	0.427647	0.414244
TCGA.55.8206.01A.11R.2241.07	0.190032	2.41991e-07	1.10349e-06	0.32703	4.13194e-07	1.80036e-07	8.10209e-07	0.10952	0.000262142	0.16443	0.208724
TCGA.55.8614.01A.11R.2403.07	0.249314	0.00827072	2.15344e-07	0.32608	8.26632e-07	3.5358e-07	4.83579e-07	3.18897e-07	2.42877e-07	0.402979	0.013354
TCGA.64.5815.01A.01R.1628.07	0.0310411	3.69278e-07	5.99402e-07	0.10043	0.0487856	3.27542e-07	3.85446e-07	5.83284e-07	5.40168e-07	0.67747	0.142271
TCGA.L9.A50W.01A.12R.A39D.07	0.1644	3.6147e-07	6.29172e-07	0.251613	3.51146e-07	1.92965e-07	5.65542e-07	2.97839e-05	3.33254e-07	0.162069	0.421887
TCGA.73.4675.01A.01R.1206.07	0.445917	3.9291e-07	0.00789517	0.141025	4.63055e-07	1.3453e-07	1.54473e-07	0.00955416	1.62639e-07	0.248758	0.146849
TCGA.55.7995.01A.11R.2187.07	0.280928	2.61821e-07	0.0753051	0.257418	0.130507	3.34979e-07	0.0528675	3.52963e-07	1.12936e-06	0.192446	0.0105265
TCGA.05.4433.01A.22R.1858.07	0.319004	3.45659e-07	0.0640335	0.342909	0.138954	0.0333258	3.78504e-07	0.053923	2.74535e-07	0.0478463	3.71943e-06
TCGA.55.7727.01A.11R.2170.07	0.273691	4.09278e-05	1.22029e-06	0.430983	1.59706e-05	0.00726338	0.0170698	2.77702e-06	2.80274e-06	0.11037	0.160559
TCGA.44.2668.01A.01R.A278.07	1.64327e-06	4.24639e-07	2.30851e-07	0.368364	0.16589	6.14383e-07	1.00805e-05	3.31299e-07	4.45794e-07	0.429745	0.0359881
TCGA.44.A4SU.01A.11R.A24X.07	0.185157	0.000614685	2.21638e-07	0.344318	4.06553e-07	4.94137e-07	0.0119274	2.51228e-07	2.10882e-07	0.22804	0.229942
TCGA.55.7907.01A.11R.2170.07	0.0447354	2.09906e-06	1.04526e-06	0.349216	0.00806965	1.16808e-06	8.24097e-06	7.75949e-07	7.19897e-07	0.265845	0.33212
TCGA.69.7765.01A.11R.2170.07	0.00922737	4.76695e-07	2.36118e-07	0.197393	3.3959e-07	2.84303e-07	8.51665e-07	3.14733e-07	2.61228e-07	0.527054	0.266324
TCGA.55.6972.01A.11R.1949.07	0.852183	0.0231456	2.68889e-06	0.104158	1.4827e-06	0.0134376	1.19946e-06	1.2778e-06	4.99139e-07	0.00706787	4.55955e-07
TCGA.49.4487.01A.21R.1858.07	0.138461	0.0542157	9.68024e-07	0.289476	0.0631475	0.0230377	0.0139698	8.91974e-07	2.09378e-06	0.326992	0.0906961
TCGA.44.2662.01A.01R.A278.07	0.00342398	4.07588e-07	4.22457e-07	0.326878	0.162067	3.55129e-07	4.02361e-07	2.81579e-07	3.05843e-07	0.356872	0.150756
TCGA.67.6216.01A.11R.1755.07	0.068228	9.9831e-07	9.62658e-07	0.248518	9.2705e-05	5.10764e-07	1.98141e-06	0.0609231	1.03526e-06	0.138206	0.484026
TCGA.55.7283.01A.11R.2039.07	0.156511	6.30152e-07	8.29482e-07	0.403229	3.80277e-07	8.68655e-07	1.07106e-06	0.000347303	8.01029e-07	0.117962	0.321946
TCGA.86.8280.01A.11R.2287.07	0.117429	0.00102596	6.40247e-06	0.321362	4.46658e-07	2.53788e-07	0.0041571	0.0333556	0.00586715	0.307432	0.209364
TCGA.91.6840.01A.11R.1949.07	0.240894	0.0203101	6.95879e-06	0.538597	1.97529e-06	1.05996e-06	6.01385e-06	2.9331e-06	5.77501e-07	0.200178	1.91624e-06
TCGA.78.7154.01A.11R.2039.07	0.369714	0.000670429	2.74626e-07	0.290297	0.149592	0.0249723	3.36972e-07	2.11848e-07	1.97084e-07	0.164752	5.56126e-07
TCGA.55.7815.01A.11R.2170.07	0.529366	1.90172e-06	8.35498e-07	0.130381	9.17578e-07	1.8245e-06	2.21794e-06	6.42634e-07	0.00166651	0.338578	3.88383e-07
TCGA.49.4488.01A.01R.1755.07	0.0738306	0.0428896	7.64224e-07	0.27938	0.150257	1.60837e-06	1.79156e-06	1.14546e-06	6.48754e-07	0.16747	0.286167
TCGA.44.5645.01B.04R.A277.07	0.167478	2.79539e-07	2.27446e-07	0.685062	2.16474e-07	4.92883e-07	0.00222722	5.39712e-07	4.26243e-07	0.145227	3.75906e-06
TCGA.93.7348.01A.21R.2039.07	0.26518	7.01751e-07	2.09873e-07	0.190455	3.20178e-07	2.45513e-07	5.17823e-07	3.95121e-07	2.86042e-07	0.331904	0.212459
TCGA.62.A470.01A.11R.A24H.07	0.601305	0.0380883	0.0530407	0.228079	3.14874e-06	6.85623e-06	2.51248e-06	6.40424e-06	9.56197e-07	0.0794666	9.76816e-07
TCGA.78.7147.01A.11R.2039.07	0.222308	0.0193009	7.18352e-07	0.366008	0.0615671	5.33615e-07	0.00168765	7.54781e-06	5.62954e-06	0.0898314	0.239282
TCGA.55.6984.01A.11R.1949.07	0.358326	9.48552e-07	3.42371e-07	0.299816	0.0879997	1.23558e-06	6.12756e-07	5.60591e-07	2.76306e-07	0.08497	0.168884
TCGA.50.5941.01A.11R.1755.07	0.0489084	0.00118264	4.17101e-06	0.334916	0.0714671	5.94217e-07	0.0123146	0.018312	0.0908337	0.238867	0.183194
TCGA.69.7978.01A.11R.2187.07	7.3771e-05	4.87941e-07	0.0191897	0.374018	0.0914405	1.85581e-07	0.00536805	0.00548799	0.037872	0.339529	0.12702
TCGA.78.7220.01A.11R.2039.07	0.333082	0.0170064	2.99715e-07	0.382172	0.0853123	0.0770983	5.25079e-07	2.38568e-07	1.72857e-07	0.105328	2.52406e-07
TCGA.44.2665.01B.06R.A277.07	0.0578389	1.05255e-06	8.89049e-07	0.553725	8.82599e-07	1.57439e-06	3.90755e-06	1.38668e-06	1.12062e-06	0.382662	0.00576393
TCGA.55.8616.01A.11R.2403.07	0.199354	5.72167e-07	2.6164e-07	0.296834	4.54444e-07	5.8742e-07	1.27801e-06	3.55513e-07	1.64554e-07	0.166586	0.337223
TCGA.44.A4SS.01A.11R.A24X.07	0.0341903	4.52342e-07	5.44064e-05	0.307857	0.177473	2.61106e-07	0.000573044	7.74948e-07	4.49657e-07	0.347698	0.132152
TCGA.55.7570.01A.11R.2039.07	0.177517	0.0331627	1.94405e-07	0.300781	0.0914083	0.165466	5.29339e-07	1.70131e-07	1.69277e-07	0.231664	4.04657e-07
TCGA.78.7146.01A.11R.2039.07	0.0669083	1.3128e-06	1.41225e-07	0.43605	0.286784	0.0261789	5.4751e-07	1.4471e-07	1.62931e-07	0.141739	0.042338
TCGA.78.7155.01A.11R.2039.07	0.133604	0.00204582	1.96306e-07	0.523965	2.86103e-05	0.223656	9.25697e-07	2.4417e-07	1.72391e-07	0.116699	5.15812e-07
TCGA.44.3398.01A.01R.1107.07	0.032294	0.00109957	0.00198404	0.1512	0.0943079	2.11186e-07	0.0345903	0.0628125	0.0594284	0.387596	0.174687
TCGA.05.5420.01A.01R.1628.07	0.13099	0.228927	0.220155	0.11267	0.112454	0.0128018	0.000203659	0.00549108	0.0213165	0.154929	6.07257e-05
TCGA.50.5072.01A.21R.1858.07	0.251206	0.00421603	1.80604e-07	0.279708	0.162106	0.0401714	3.75796e-07	2.93097e-07	1.54187e-07	0.262591	5.33736e-07
TCGA.05.4396.01A.21R.1858.07	0.667877	1.91763e-06	2.15675e-07	0.236152	3.72301e-07	8.86633e-07	6.7701e-07	3.87557e-07	2.46533e-07	0.095966	3.57618e-07
TCGA.05.4405.01A.21R.1858.07	0.0204424	4.28029e-07	2.89422e-07	0.264359	4.4371e-07	3.35802e-07	5.39745e-07	5.30359e-07	2.608e-07	0.441129	0.274067
TCGA.38.4629.01A.02R.1206.07	4.6247e-07	1.47701e-06	5.98158e-07	0.198082	0.380455	1.73557e-07	3.03253e-07	6.24547e-07	0.0219295	0.339757	0.0597738
TCGA.55.8619.01A.11R.2403.07	0.188046	7.57698e-07	0.029192	0.358196	4.40525e-07	6.26425e-07	1.33056e-06	0.166793	7.53031e-07	0.152397	0.105371
TCGA.05.4410.01A.21R.1858.07	0.0789758	0.0120805	1.94859e-06	0.425074	1.28559e-06	5.37553e-07	0.0116396	0.0251768	0.0211889	0.142924	0.282937
TCGA.97.8172.01A.11R.2287.07	0.244547	2.584e-07	5.63772e-07	0.324659	1.50001e-07	1.58361e-07	0.00415164	8.87756e-06	1.78437e-07	0.317079	0.109554
TCGA.44.7661.01A.11R.2066.07	6.29394e-07	1.50024e-07	3.04296e-07	0.389773	0.100237	1.21996e-07	2.1919e-07	1.06336e-06	5.6982e-07	0.395625	0.114362
TCGA.05.4384.01A.01R.1755.07	0.483735	5.21629e-07	0.00568946	0.344621	4.3379e-07	5.11615e-07	8.68692e-07	0.0362967	4.37995e-07	0.129652	2.60415e-06
TCGA.44.2655.01A.01R.0946.07	0.44799	0.0163908	2.75296e-06	0.269238	0.00415958	2.1284e-07	2.15134e-07	0.0637197	0.00847927	0.118766	0.0712532
TCGA.80.5607.01A.31R.1949.07	0.132463	7.3421e-06	1.16829e-06	0.366262	0.0103172	2.98002e-06	0.00133139	0.00153171	1.40684e-06	0.178856	0.309226
TCGA.67.3770.01A.01R.0946.07	0.101678	0.0240976	0.0255031	0.118588	1.43444e-06	4.81735e-07	7.65734e-07	0.170276	0.000157117	0.0776932	0.482005
TCGA.73.4676.01A.01R.1755.07	0.0309256	1.48159e-06	5.41424e-07	0.272772	0.264939	4.84654e-07	4.18932e-07	6.63663e-07	2.05869e-07	0.235492	0.195868
TCGA.95.7562.01A.11R.2241.07	0.240585	0.00771057	1.95648e-07	0.308674	0.125255	0.0589386	0.00523873	2.3264e-07	0.000847123	0.201428	0.0513225
TCGA.55.8511.01A.11R.2403.07	0.0652436	0.000271674	5.06936e-07	0.275004	0.0804731	3.53714e-07	0.00765529	3.92273e-07	3.08303e-07	0.399337	0.172014
TCGA.91.6836.01A.21R.1858.07	0.165359	1.63241e-05	1.60658e-07	0.42527	0.133182	0.179442	7.88793e-07	1.80929e-07	1.64783e-07	0.0928239	0.00390507
TCGA.95.7948.01A.11R.2187.07	0.171107	0.0181421	4.10557e-07	0.35061	7.15318e-07	3.95217e-07	4.78425e-07	6.58886e-07	3.71285e-07	0.163341	0.296797
TCGA.50.5935.01A.11R.1755.07	0.17794	1.54244e-06	1.1388e-06	0.319478	6.94078e-07	6.00601e-07	1.48079e-06	0.00108469	0.00228834	0.179272	0.319932
TCGA.91.7771.01A.11R.2170.07	0.294034	0.0157864	0.0193256	0.347776	5.11157e-07	0.000374556	0.000150432	0.018022	0.00343952	0.265945	0.0351456
TCGA.50.5944.01A.11R.1755.07	0.15543	3.5493e-07	6.99989e-07	0.244554	4.05615e-07	1.87542e-07	2.14577e-07	0.00845837	4.50343e-07	0.381926	0.209629
TCGA.MN.A4N5.01A.11R.A24X.07	0.0470803	6.19848e-07	3.33206e-07	0.409839	0.0425058	4.60548e-07	0.0370657	3.40806e-07	1.98194e-07	0.140575	0.322933
TCGA.73.4677.01A.01R.1206.07	0.65477	3.73173e-05	3.73686e-06	0.211673	2.04666e-07	1.88444e-07	1.9257e-07	0.0462266	1.18702e-07	0.0872873	1.23372e-06
TCGA.78.7540.01A.11R.2066.07	0.558629	1.58716e-07	0.0293907	0.279789	0.00151601	0.0271266	1.27931e-07	6.66304e-05	1.45175e-07	0.0412864	0.0621956
TCGA.91.6829.01A.21R.1858.07	0.0792036	3.38755e-07	1.99835e-07	0.248693	2.43895e-07	2.4694e-07	2.93902e-07	1.64744e-07	1.36497e-07	0.646913	0.0251885
TCGA.78.8640.01A.11R.2403.07	0.328546	0.0261827	0.000198149	0.29501	0.219918	0.0153103	0.0153642	1.29968e-06	3.50304e-07	0.0965313	0.00293686
TCGA.62.8398.01A.11R.2326.07	0.400027	0.000564389	2.35977e-07	0.25054	0.0991718	6.01728e-06	9.55722e-07	2.12034e-07	2.03333e-07	0.249688	5.18047e-07
TCGA.55.8512.01A.11R.2403.07	0.726127	2.52605e-07	6.43691e-07	0.181905	2.21633e-07	2.37008e-07	8.57106e-07	0.0175484	2.37784e-07	0.0744168	2.38098e-07
TCGA.83.5908.01A.21R.2287.07	0.00192267	3.13064e-07	2.3844e-07	0.428842	0.184582	9.23933e-07	0.0750132	1.89927e-07	3.05121e-07	0.236522	0.0731162
TCGA.55.6987.01A.11R.1949.07	0.152325	0.0800568	0.0399057	0.262581	0.054295	3.96886e-07	0.0630499	0.0287882	0.0464835	0.272151	0.000363696
TCGA.93.A4JP.01A.11R.A24X.07	0.172789	1.92264e-07	7.41748e-07	0.507464	3.66346e-07	1.44426e-07	2.95537e-07	0.124564	2.24401e-07	0.177047	0.0181343
TCGA.73.A9RS.01A.11R.A41B.07	0.437646	0.171508	6.13204e-07	0.22505	0.0327937	0.03292	0.00105377	7.81065e-07	3.91937e-07	0.0990256	4.25297e-07
TCGA.L4.A4E5.01A.11R.A24X.07	0.152372	0.00203984	1.64832e-07	0.427464	0.0276087	0.00645152	0.0222935	2.82959e-07	1.85267e-07	0.155687	0.206083
TCGA.55.6982.01A.11R.1949.07	0.0282701	2.16713e-06	0.00142542	0.165147	0.0112181	3.07889e-07	7.75584e-07	0.0194597	7.76857e-07	0.499788	0.274687
TCGA.50.5066.02A.11R.2090.07	0.268309	1.15993e-06	3.23675e-07	0.439234	0.057352	0.0245686	0.000733899	2.2916e-07	7.02713e-08	0.209799	1.32535e-06
TCGA.91.6835.01A.11R.1858.07	0.05832	7.73351e-07	0.0444919	0.398781	4.17506e-07	3.47039e-07	0.036834	0.000708953	0.007835	0.270565	0.182462
TCGA.44.2656.01A.02R.A278.07	0.0373724	0.000261877	0.00743677	0.495881	0.0112504	5.4511e-07	0.0269856	0.0130748	0.00393825	0.215867	0.187931
TCGA.86.8074.01A.11R.2241.07	0.00795814	6.2773e-07	1.39602e-07	0.310574	0.0196589	1.97492e-07	6.90609e-07	1.32861e-07	1.41091e-07	0.440343	0.221465
TCGA.86.8358.01A.11R.2326.07	0.135845	0.0416732	4.17599e-07	0.373116	0.0514029	0.141376	0.00352108	2.93654e-07	6.18222e-07	0.253064	5.73294e-07
TCGA.78.7158.01A.11R.2039.07	0.291901	8.86374e-07	2.67949e-07	0.373199	4.21024e-07	0.028227	9.23285e-07	4.1119e-07	3.85387e-07	0.132284	0.174385
TCGA.91.8497.01A.11R.2403.07	0.276441	0.0137626	0.00063244	0.290429	2.43809e-07	0.00410783	9.06925e-06	0.070639	0.0186323	0.235861	0.0894854
TCGA.49.6761.01A.31R.1949.07	0.00183388	0.00905981	2.75353e-07	0.347385	0.121603	0.0149746	0.0111236	6.88619e-07	4.1973e-07	0.242767	0.251252
TCGA.49.AARO.01A.12R.A41B.07	0.131143	5.65519e-07	2.07029e-06	0.274018	0.0587091	4.51192e-07	0.00288199	4.7483e-06	0.00863641	0.378984	0.14562
TCGA.78.7159.01A.11R.2039.07	0.451117	0.0702335	1.76538e-07	0.255198	2.91016e-07	0.00618083	8.9017e-05	3.50446e-07	0.00122129	0.215959	3.75534e-07
TCGA.55.7227.01A.11R.2039.07	1.77167e-06	3.5842e-07	6.34162e-06	0.341769	8.53815e-07	2.81866e-07	4.74831e-06	0.0239453	0.000777309	0.315363	0.318131
TCGA.86.7714.01A.12R.2170.07	0.131229	5.60345e-07	8.20817e-07	0.33082	7.92838e-07	5.13854e-07	6.80424e-07	0.000283633	1.57117e-06	0.180645	0.357017
TCGA.L9.A7SV.01A.11R.A39D.07	0.312866	1.8716e-06	1.93549e-07	0.520656	4.9772e-07	0.0131855	0.0220066	3.71371e-07	2.15991e-07	0.0622748	0.069008
TCGA.78.7143.01A.11R.2039.07	0.105619	5.79328e-07	7.85456e-05	0.409981	0.00235553	1.11523e-06	0.00257268	0.00223509	7.06543e-07	0.0904998	0.386656
TCGA.91.8499.01A.11R.2403.07	0.0686831	0.092138	6.87941e-07	0.345233	0.135503	0.188443	1.31848e-06	6.71218e-07	7.32163e-07	0.169995	7.23352e-07
TCGA.49.AAR3.01A.11R.A41B.07	8.56358e-07	0.00638082	0.000377778	0.301555	0.252552	1.21001e-06	0.0355304	1.5437e-06	7.64406e-05	0.343061	0.0604626
TCGA.55.8620.01A.11R.2403.07	0.13765	0.0864752	6.2535e-07	0.418282	0.170797	0.0218134	0.0199183	6.47381e-07	4.48658e-07	0.145062	4.32166e-07
TCGA.69.8255.01A.11R.2287.07	0.530975	0.0565097	0.0328606	0.0632178	0.0461588	0.0560941	0.0777238	0.0831071	1.04847e-07	0.0533534	8.39957e-08
TCGA.75.6207.01A.11R.1755.07	0.117778	2.76962e-06	3.07887e-07	0.420026	0.0622742	0.0484042	1.00947e-05	6.43833e-07	3.65641e-07	0.170334	0.181169
TCGA.62.A46Y.01A.11R.A24H.07	0.203741	8.45948e-07	1.59433e-06	0.26954	0.00691792	6.10063e-07	0.0072427	0.0943447	0.000175858	0.0766215	0.341413
TCGA.NJ.A4YF.01A.12R.A262.07	0.501966	0.0944756	3.56316e-07	0.19649	0.00240364	0.0416276	3.80413e-05	2.7122e-07	2.92508e-07	0.162997	3.57054e-07
TCGA.91.6830.01A.11R.1949.07	0.168772	1.49125e-06	1.05017e-06	0.426944	0.0638595	4.14673e-07	6.41834e-07	4.53412e-06	4.16426e-07	0.337799	0.0026174
TCGA.44.6778.01A.11R.1858.07	0.0734556	0.0271008	0.157144	0.485726	3.62078e-07	0.00112455	0.0415867	0.0168315	0.0153451	0.181684	5.27056e-07
TCGA.62.8395.01A.11R.2326.07	0.533808	2.61808e-07	3.60305e-07	0.252955	2.37651e-07	3.18092e-07	2.61114e-07	2.96985e-07	2.37962e-07	0.213234	3.55431e-07
TCGA.49.4486.01A.01R.1206.07	0.927272	0.000655827	2.08234e-05	0.0415511	4.80966e-07	1.85999e-07	1.98546e-07	0.025169	1.98048e-07	0.00532932	3.76912e-07
TCGA.86.A4P8.01A.11R.A24X.07	0.101462	1.49876e-07	0.0433236	0.545877	1.68027e-07	1.52719e-07	5.61619e-06	0.179811	4.46195e-07	0.124386	0.00513412
TCGA.78.7537.01A.11R.2066.07	0.569489	5.00823e-06	3.51631e-07	0.100503	1.37548e-07	1.5276e-07	1.94908e-07	4.18029e-07	1.05222e-07	0.203198	0.126804
TCGA.44.3919.01A.02R.1107.07	0.0311325	0.000356047	0.000468695	0.324032	0.000360636	2.80987e-07	0.00929858	0.0489402	7.15399e-05	0.222829	0.36251
TCGA.35.4123.01A.01R.1107.07	5.21546e-07	0.0155443	4.27994e-07	0.25482	0.39579	2.15567e-06	0.0150409	7.79726e-07	0.00674597	0.246602	0.0654533
TCGA.62.8394.01A.11R.2326.07	0.0216849	2.51465e-06	3.71026e-07	0.370544	0.076058	3.7434e-07	4.96147e-06	7.67489e-07	3.05039e-07	0.155402	0.376302
TCGA.69.7761.01A.11R.2170.07	0.130817	0.00954299	0.00389867	0.429133	0.0187024	3.65908e-07	0.009162	0.0173916	0.00508034	0.222224	0.154049
TCGA.62.A46U.01A.11R.A24H.07	0.00826794	5.11394e-07	0.0691218	0.306213	0.0485053	4.77278e-07	0.0444398	0.105562	0.0921055	0.104205	0.221579
TCGA.97.8547.01A.11R.2403.07	0.00224069	4.30015e-07	3.17133e-07	0.091244	9.78814e-07	3.32705e-07	5.03945e-07	6.75467e-07	5.99038e-07	0.600213	0.306298
TCGA.97.7554.01A.11R.2039.07	0.0176157	3.58398e-07	2.02759e-07	0.304009	2.97942e-07	1.80297e-07	3.02758e-07	1.86226e-07	1.58644e-07	0.420135	0.258238
TCGA.50.6673.01A.11R.1949.07	0.212713	5.47862e-07	5.19344e-07	0.322097	1.18848e-06	4.01769e-07	3.46939e-07	8.66146e-07	2.22234e-07	0.271867	0.19332
TCGA.95.7039.01A.11R.1949.07	0.0197302	4.78882e-07	3.56031e-07	0.311599	0.00553294	9.57512e-07	6.41197e-07	4.43427e-07	2.98897e-07	0.263017	0.400118
TCGA.95.7944.01A.11R.2187.07	0.0247259	0.00117915	4.06541e-07	0.347027	0.207063	1.34739e-06	0.0350929	5.41715e-07	4.85309e-07	0.270059	0.11485
TCGA.55.8301.01A.11R.2287.07	0.000130379	0.0520607	0.0134211	0.32113	0.0363417	4.7112e-07	0.0428568	0.00987265	0.0267477	0.293088	0.204351
TCGA.78.7152.01A.11R.2039.07	0.177377	0.00890728	2.74107e-06	0.298093	8.66508e-07	1.31832e-06	8.80946e-05	3.04967e-05	6.54774e-07	0.126626	0.388872
TCGA.05.4390.01A.02R.1755.07	0.528052	0.0523937	3.70571e-07	0.133089	1.61879e-06	0.0329828	9.34692e-07	4.12015e-07	8.97945e-07	0.253478	4.14097e-07
TCGA.44.7659.01A.11R.2066.07	0.306706	1.50942e-06	8.93202e-07	0.309626	4.84159e-07	1.50623e-06	2.99309e-05	1.10555e-06	3.9033e-07	0.077093	0.306539
TCGA.97.7941.01A.11R.2187.07	0.29127	2.32803e-07	0.00247633	0.366539	3.8418e-07	0.00306907	2.06471e-07	0.0059759	3.56034e-07	0.197327	0.133341
TCGA.49.4514.01A.21R.1858.07	0.462897	0.0785647	5.02405e-07	0.160897	0.215947	1.17044e-06	8.10669e-06	5.94034e-07	4.48706e-07	0.0816821	1.41827e-06
TCGA.55.A490.01A.11R.A466.07	0.0407974	0.00339938	3.61625e-07	0.360499	0.0414255	0.00257038	7.15292e-07	5.02949e-07	4.13417e-07	0.297924	0.253383
TCGA.55.8508.01A.11R.2403.07	0.412094	0.0756813	6.80543e-07	0.212035	0.00149438	0.0251219	2.59021e-06	6.57161e-07	1.25099e-06	0.273565	2.57258e-06
TCGA.MP.A4TE.01A.22R.A466.07	0.625158	0.0938207	1.1687e-07	0.0864279	3.48686e-07	0.00205534	2.51869e-07	1.86426e-07	0.0655945	0.126942	1.75689e-07
TCGA.44.2668.01A.01R.0946.07	4.82032e-07	2.02492e-07	1.4873e-07	0.273432	0.231463	2.49838e-07	6.57393e-05	1.34825e-07	2.66852e-07	0.43897	0.0560676
TCGA.44.2668.01B.02R.A277.07	1.62676e-05	5.80602e-07	4.14554e-07	0.517765	0.038117	1.46905e-06	0.0648791	5.49992e-07	9.39964e-07	0.35069	0.0285286
TCGA.97.A4M1.01A.11R.A24X.07	0.129947	2.67975e-07	4.64047e-07	0.378961	2.34298e-07	1.56976e-07	4.77697e-07	0.0989498	5.84358e-07	0.100865	0.291275
TCGA.75.6206.01A.11R.1755.07	0.520209	5.77835e-07	0.0196701	0.255349	2.88204e-07	3.28976e-07	3.84742e-07	0.0112076	3.34654e-07	0.19356	1.61703e-06
TCGA.86.8671.01A.11R.2403.07	0.0286934	1.02846e-06	0.0221666	0.244095	3.35049e-07	2.22239e-07	0.0409021	0.0666454	0.0728565	0.367173	0.157466
TCGA.78.7160.01A.11R.2039.07	0.338575	2.04046e-06	0.0130491	0.307052	0.0296992	0.00933802	2.25928e-05	0.00565582	1.26187e-06	0.296603	2.03856e-06
TCGA.64.1681.01A.11R.2066.07	0.229353	2.68859e-07	7.30984e-07	0.290748	5.03426e-07	1.71944e-07	2.10158e-07	0.0526963	1.50007e-06	0.177684	0.249516
TCGA.49.4494.01A.01R.1206.07	0.197053	0.0121117	1.92899e-07	0.181431	0.297028	2.21607e-07	2.51999e-07	8.96003e-07	2.95759e-07	0.112448	0.199926
TCGA.50.5946.01A.11R.1755.07	0.275244	6.02921e-07	1.2721e-07	0.500089	0.00710932	0.0685413	1.71446e-06	1.6059e-07	1.34966e-07	0.118019	0.0309942
TCGA.55.7913.01B.11R.2241.07	0.474406	0.0337342	1.95057e-07	0.290977	0.0377957	0.0576067	4.90491e-07	1.69502e-07	1.0694e-07	0.105476	3.61588e-06
TCGA.44.6779.01A.11R.1858.07	0.119542	9.13269e-07	4.53124e-07	0.326011	0.20689	4.10316e-07	0.00124303	7.28341e-07	5.65379e-07	0.312959	0.0333523
TCGA.49.AARE.01A.11R.A41B.07	0.4154	0.000864326	3.8639e-07	0.132885	0.174659	1.72264e-06	0.00416826	2.23546e-07	2.33813e-07	0.247284	0.0247357
TCGA.05.4403.01A.01R.1206.07	0.300215	2.18556e-07	0.0938076	0.237256	0.0310257	0.0490255	1.30108e-07	0.016732	2.823e-07	0.117885	0.154053
TCGA.44.2662.01A.01R.0946.07	0.0020251	3.30658e-07	2.54821e-07	0.214563	0.218713	1.63788e-07	4.18354e-07	2.64712e-07	2.16574e-07	0.350817	0.21388
TCGA.99.AA5R.01A.11R.A39D.07	0.0572417	7.83122e-07	3.76747e-06	0.553792	2.64064e-07	2.53689e-07	0.00028145	0.111086	9.39873e-07	0.200699	0.0768942
TCGA.73.4659.01A.01R.1206.07	0.42827	0.0138609	0.0544415	0.167811	0.0113429	1.15243e-06	2.77709e-07	1.18428e-06	0.00960572	0.314665	2.78083e-07
TCGA.05.4415.01A.22R.1858.07	0.132594	1.17644e-06	1.71923e-07	0.414029	0.193857	0.129465	5.58551e-07	1.77167e-07	1.99005e-07	0.130053	2.95514e-07
TCGA.50.8457.01A.11R.2326.07	0.0298606	0.00165895	6.9957e-07	0.335938	1.97219e-07	2.61366e-07	2.51857e-06	2.29147e-06	6.24267e-07	0.288703	0.343833
TCGA.75.5147.01A.01R.1628.07	0.0940967	0.119666	5.29032e-07	0.270777	0.0999953	8.58988e-07	4.12155e-06	9.42772e-07	0.00010938	0.207385	0.207964
TCGA.55.8507.01A.11R.2403.07	0.384995	0.0297295	4.11927e-06	0.350003	3.93056e-05	0.00934771	0.000673167	0.00104938	1.03708e-06	0.220006	0.00415127
TCGA.78.7536.01A.11R.2066.07	0.363122	0.0166561	4.94989e-07	0.247544	0.0476244	0.101945	0.087484	3.06326e-07	0.0120255	0.123599	1.81017e-07
TCGA.95.A4VK.01A.11R.A262.07	0.435102	4.68843e-07	1.89591e-07	0.327763	4.72177e-07	5.21709e-07	0.000466769	3.47626e-07	1.55517e-07	0.130288	0.106378
TCGA.38.4627.01A.01R.1206.07	0.0433343	1.37887e-07	2.6332e-07	0.0851578	3.38192e-06	9.761e-08	1.2251e-07	5.35129e-07	2.20553e-07	0.828695	0.0428083
TCGA.67.6215.01A.11R.1755.07	0.148366	2.78229e-07	1.29434e-05	0.278507	4.9204e-07	2.106e-07	3.80012e-07	0.0236121	1.16261e-07	0.0736292	0.475871
TCGA.69.7973.01A.11R.2187.07	0.355313	0.0340045	1.1559e-07	0.284669	2.38351e-07	0.0398551	5.11717e-07	1.02373e-07	3.73999e-07	0.286157	2.80121e-07
TCGA.05.5715.01A.01R.1628.07	0.268838	4.69843e-07	0.0446646	0.129041	8.00015e-06	3.67441e-07	5.84058e-07	1.18356e-05	3.88734e-07	0.229604	0.327831
TCGA.75.7030.01A.11R.1949.07	0.167487	3.03795e-07	2.5577e-07	0.162112	4.49703e-07	2.40925e-07	3.78695e-07	4.04032e-07	3.64985e-07	0.617215	0.0531832
TCGA.44.2666.01A.01R.0946.07	0.182175	4.24336e-07	1.45447e-07	0.373328	1.97988e-07	5.46126e-07	3.64207e-07	2.86388e-07	1.33379e-07	0.106654	0.337841
TCGA.62.A472.01A.11R.A24H.07	0.0573889	4.68872e-06	9.62707e-07	0.400246	0.0611731	0.0159621	0.0404636	2.07435e-06	7.61364e-07	0.12035	0.304408
TCGA.55.6985.01A.11R.1949.07	0.272785	2.29939e-06	9.00293e-07	0.266694	4.26251e-06	7.75243e-07	0.00556759	1.10278e-06	7.53018e-07	0.355973	0.0989709
TCGA.44.2666.01B.02R.A277.07	0.189921	4.09728e-07	1.66736e-07	0.641743	2.0888e-07	4.9345e-07	1.06075e-06	3.10443e-07	2.23286e-07	0.148862	0.0194715
TCGA.J2.A4AG.01A.11R.A24H.07	0.000135864	7.04353e-07	3.59177e-07	0.310711	3.25845e-07	4.99957e-07	9.6859e-06	4.64677e-07	5.14558e-07	0.229242	0.459898
TCGA.97.A4LX.01A.11R.A24X.07	0.0349151	0.00550645	0.0142802	0.331098	9.3848e-07	2.44559e-07	0.0410102	0.0423725	0.0482276	0.374421	0.108167
TCGA.55.6543.01A.11R.1755.07	0.243342	5.40302e-07	0.00688763	0.206832	2.09284e-06	4.10941e-07	3.60253e-07	0.0347385	3.73396e-07	0.158294	0.349902
TCGA.97.7938.01A.11R.2170.07	0.307383	2.5657e-07	3.50455e-07	0.329619	2.61807e-07	3.32003e-07	3.25351e-07	4.48796e-07	2.42992e-07	0.171113	0.191883
TCGA.35.3615.01A.01R.0946.07	0.619285	0.0453773	0.0465302	0.158342	0.0201195	1.27595e-05	3.04338e-07	0.000228528	2.04285e-07	0.105576	0.00452852
TCGA.55.8505.01A.11R.2403.07	0.329873	7.24924e-07	1.6896e-07	0.193971	0.0958495	3.44295e-07	3.16018e-07	2.31018e-07	2.08592e-07	0.380304	6.91916e-07
TCGA.44.2657.01A.01R.1107.07	0.0489451	0.0460166	0.0199179	0.252841	4.05161e-07	3.9132e-07	0.0160416	0.0602112	0.0544113	0.20526	0.296355
TCGA.97.8175.01A.11R.2287.07	0.107379	4.45003e-07	8.68926e-07	0.32507	0.172268	2.78727e-07	4.54267e-07	0.00528232	3.83813e-07	0.105191	0.284808
TCGA.49.4510.01A.01R.1206.07	0.654284	0.0168651	0.00820936	0.161571	2.07468e-07	2.64695e-07	2.26106e-07	0.0117491	5.15664e-07	0.14732	2.75159e-07
TCGA.MP.A4TK.01A.11R.A24X.07	0.00620804	3.63271e-07	2.62375e-07	0.211247	2.91881e-06	1.52639e-07	5.88656e-07	4.02131e-07	4.61108e-07	0.604478	0.178062
TCGA.50.5044.01A.21R.1858.07	0.0170179	6.48453e-06	4.26111e-07	0.313301	0.289372	6.98188e-07	1.09546e-06	1.52991e-06	4.12984e-07	0.306674	0.0736251
TCGA.49.AAR2.01A.11R.A39D.07	0.671806	0.117176	0.0147371	0.112439	0.000698672	0.000766745	0.00823982	0.00374541	3.37133e-07	0.0703901	6.35565e-07
TCGA.44.2665.01A.01R.0946.07	0.0299178	2.46493e-07	3.07116e-07	0.114081	0.0449806	1.53468e-07	1.81217e-07	3.27877e-07	0.00181177	0.682949	0.126258
TCGA.05.4250.01A.01R.1107.07	0.00099394	4.37367e-07	2.92854e-07	0.354194	0.203227	5.23209e-07	3.01499e-06	3.03508e-07	2.068e-07	0.257581	0.183998
TCGA.97.7937.01A.11R.2170.07	0.14754	3.11034e-07	1.59803e-07	0.380486	4.65259e-07	8.94522e-07	3.13135e-06	1.55914e-07	1.74403e-07	0.196555	0.275414
TCGA.64.5774.01A.01R.1628.07	0.459404	0.0450684	1.73924e-07	0.207854	3.35067e-07	0.0854074	6.2953e-07	1.89536e-07	3.06963e-07	0.202265	1.77986e-07
TCGA.86.8674.01A.21R.2403.07	0.705548	0.0151094	0.0032146	0.0999009	0.0644371	6.4472e-07	6.06234e-07	8.58917e-07	2.07273e-07	0.111601	0.000186323
TCGA.50.6590.01A.12R.1858.07	1.06069e-06	0.0478966	9.51346e-07	0.378139	0.245439	1.17097e-05	0.0302641	9.89585e-07	0.000688222	0.297558	8.05164e-07
TCGA.64.5779.01A.01R.1628.07	0.124421	0.101159	2.11246e-07	0.403026	3.75339e-07	0.0102202	0.000318627	2.7222e-07	3.35977e-07	0.360853	8.8495e-07
TCGA.75.5146.01A.01R.1628.07	0.625645	0.0408065	0.000348096	0.176702	5.30912e-07	6.59246e-07	7.17079e-07	0.0335968	2.10675e-06	0.10129	0.0216074
TCGA.78.8662.01A.11R.2403.07	0.274532	0.0463276	3.62016e-07	0.37032	0.073595	0.0025238	8.6454e-07	3.43164e-07	3.45142e-07	0.121009	0.111691
TCGA.55.7911.01A.11R.2170.07	0.000644076	1.29621e-06	6.33742e-07	0.413114	0.0510057	9.3709e-07	0.047274	0.000746874	2.9159e-07	0.115903	0.371309
TCGA.86.8585.01A.11R.2403.07	0.222031	0.0252262	0.00079145	0.241092	0.18551	0.00177058	0.0205764	1.71644e-06	6.66607e-07	0.168451	0.134548
TCGA.38.A44F.01A.11R.A24H.07	0.248158	0.00468977	0.00560761	0.354231	1.44591e-06	3.49328e-07	0.00222113	0.100051	0.00428885	0.178582	0.102169
TCGA.64.1680.01A.02R.0946.07	0.273358	0.0132964	7.48643e-07	0.138863	1.47271e-05	4.06557e-07	6.7017e-07	0.0159356	0.034114	0.0856623	0.438753
TCGA.97.A4M6.01A.11R.A24X.07	0.0604781	7.23241e-07	7.34273e-07	0.354677	0.00110484	3.19541e-07	0.00821944	0.0447625	0.0305682	0.245542	0.254646
TCGA.75.6214.01A.41R.1949.07	0.204238	3.56517e-07	8.12723e-08	0.413488	0.300457	1.70066e-07	2.24802e-07	8.92067e-08	8.62277e-08	0.0818059	9.92382e-06
TCGA.97.7553.01A.21R.2039.07	0.149936	4.27546e-07	0.0397913	0.36121	4.97954e-07	2.4562e-07	0.000631941	0.197699	9.00981e-07	0.201376	0.0493536
TCGA.55.A48X.01A.11R.A24H.07	0.157655	4.53419e-05	6.2564e-07	0.391835	4.65797e-07	2.66845e-07	0.0181745	4.30737e-07	5.77026e-07	0.206406	0.225882
TCGA.64.1677.01A.01R.0946.07	0.128324	0.219754	6.36464e-07	0.261828	0.145302	0.0206754	0.0012883	9.2385e-07	8.82615e-07	0.0851652	0.13766
TCGA.73.7498.01A.12R.2187.07	0.471666	1.47268e-07	1.84072e-07	0.34034	1.56879e-07	1.606e-07	2.15209e-07	7.62325e-07	1.38546e-07	0.18798	1.30005e-05
TCGA.38.6178.01A.11R.1755.07	0.0758516	7.89334e-07	3.44046e-07	0.352732	8.03592e-07	4.51546e-07	8.32274e-07	4.88078e-07	5.11308e-07	0.37403	0.197382
TCGA.44.7670.01A.11R.2066.07	0.259296	0.00652164	2.86693e-07	0.333015	0.09235	0.0275632	4.08913e-07	2.1716e-07	1.10029e-07	0.281252	5.53971e-07
TCGA.62.A471.01A.12R.A24H.07	0.420913	0.0291789	1.58604e-07	0.22452	0.250352	0.000946681	0.000296052	2.02088e-07	1.71273e-07	0.073792	5.54337e-07
TCGA.49.4505.01A.01R.1206.07	0.000192502	0.0153263	6.49182e-07	0.268956	0.0490878	1.79723e-07	2.85564e-07	0.0603868	0.0212339	0.183438	0.401378
TCGA.NJ.A7XG.01A.12R.A39D.07	0.217944	4.66641e-07	1.7637e-07	0.260841	2.29492e-07	2.69557e-07	4.2839e-07	2.70694e-07	2.20303e-07	0.0285672	0.492645
TCGA.91.6848.01A.11R.1949.07	6.56447e-07	0.00791066	4.79922e-07	0.396286	0.0553916	0.0145866	0.00568619	3.97435e-07	9.27046e-07	0.520136	4.26667e-07
TCGA.55.8090.01A.11R.2241.07	0.0142499	1.81396e-07	2.01315e-07	0.353032	0.00115955	1.91803e-07	1.73666e-07	3.84696e-07	1.53003e-07	0.213744	0.417813
TCGA.55.7725.01A.11R.2170.07	0.0680688	0.00468621	2.09882e-06	0.386238	9.29011e-07	0.000643751	0.0238919	0.0152723	5.55172e-06	0.0982255	0.402965
TCGA.55.8207.01A.11R.2241.07	0.00882393	1.8414e-07	3.43874e-07	0.201669	1.63552e-07	1.54935e-07	2.5849e-07	0.000220616	2.30382e-07	0.372411	0.416874
TCGA.44.6146.01A.11R.A278.07	0.562364	4.55718e-07	2.80529e-07	0.376107	1.98416e-06	0.000221732	5.07216e-07	8.04463e-07	2.28229e-07	0.0613017	1.21004e-06
TCGA.05.4434.01A.01R.1206.07	0.0878825	0.0100253	0.00816981	0.3026	0.190923	1.96376e-07	0.00288389	1.04443e-05	0.0146287	0.269708	0.113169
TCGA.55.6979.01A.11R.1949.07	0.00354772	0.00228506	0.0542638	0.282734	0.0578594	1.01529e-06	0.0210632	0.000230683	0.0159592	0.318497	0.243558
TCGA.05.4427.01A.21R.1858.07	0.0216016	6.98471e-07	4.11718e-07	0.532486	0.0216313	0.000494758	0.00162412	7.752e-07	3.55473e-07	0.222397	0.199763
TCGA.55.8615.01A.11R.2403.07	0.517582	0.0280235	1.99426e-07	0.212358	4.46207e-07	0.0615134	3.84961e-07	2.8653e-07	2.64094e-07	0.180521	6.18863e-07
TCGA.50.5939.01A.11R.1628.07	0.117664	1.4877e-06	4.04776e-07	0.373889	0.189606	5.1376e-07	3.93448e-07	6.27276e-07	4.50405e-07	0.308138	0.0106983
TCGA.05.4418.01A.01R.1206.07	0.167192	0.0778101	2.19196e-07	0.304682	0.329079	1.72013e-06	2.9995e-07	2.4386e-07	1.3336e-07	0.121233	5.02075e-07
TCGA.67.6217.01A.11R.1755.07	0.0667513	4.3429e-06	7.01929e-07	0.341943	3.89663e-07	2.42482e-07	1.24627e-05	0.00847938	0.000525584	0.157509	0.424774
TCGA.49.6745.01A.11R.1858.07	0.0151903	3.38392e-07	4.55651e-07	0.335722	0.0685815	3.84694e-07	1.53431e-06	0.000552018	5.3296e-07	0.389531	0.19042
TCGA.55.1595.01A.01R.0946.07	0.178562	8.26607e-05	1.60009e-07	0.385767	1.84161e-07	2.43646e-06	0.00199166	1.92831e-07	1.90705e-07	0.321727	0.111866
TCGA.44.6776.01A.11R.1858.07	0.589371	3.35878e-07	0.000112562	0.215309	2.62263e-07	3.97815e-07	4.71947e-07	0.0017368	1.93702e-07	0.0729809	0.120488
TCGA.44.6146.01B.04R.A277.07	0.200247	3.41152e-07	1.73853e-07	0.652494	2.18455e-07	9.2305e-07	4.85125e-07	2.44485e-07	1.48348e-07	0.147256	1.19783e-06
TCGA.05.4402.01A.01R.1206.07	0.141316	0.000903931	3.69841e-07	0.320281	0.0660435	2.49194e-07	2.78732e-07	4.01107e-07	3.83384e-07	0.259412	0.212042
TCGA.05.4382.01A.01R.1206.07	0.0056493	0.004289	0.0595602	0.277161	0.0827015	1.21087e-07	2.64403e-07	7.47628e-07	0.000175402	0.417684	0.152778
TCGA.55.7576.01A.11R.2066.07	0.0186657	6.21684e-07	3.5797e-07	0.420979	0.0116734	1.57851e-06	5.72157e-07	6.36762e-07	1.3232e-07	0.229316	0.319362
TCGA.44.3917.01B.02R.A277.07	0.120659	3.99635e-06	2.60847e-07	0.649635	3.45048e-07	0.0467783	0.0364416	4.3131e-07	3.0528e-07	0.146481	4.11844e-07
TCGA.67.3773.01A.01R.0946.07	0.0240516	0.0161803	0.000197967	0.157791	8.39894e-07	4.39463e-07	1.69352e-06	0.182026	8.82022e-05	0.124576	0.495085
TCGA.78.7633.01A.11R.2066.07	0.665925	2.18226e-07	1.87577e-07	0.259173	1.15165e-07	0.0113275	8.95052e-08	3.46156e-05	5.57491e-08	0.0635394	1.29828e-07
TCGA.55.6981.01A.11R.1949.07	0.0610545	1.60902e-06	3.68375e-07	0.345024	0.0137165	5.94298e-07	8.15905e-07	4.93495e-07	4.03151e-07	0.231342	0.348859
TCGA.50.6597.01A.11R.1858.07	0.191486	0.0356742	0.0208809	0.181387	5.96957e-06	7.41601e-07	2.74385e-06	0.0404561	1.89329e-05	0.0903736	0.439714
TCGA.44.2659.01A.01R.0946.07	0.00683184	0.00224994	3.71041e-07	0.390546	2.05542e-07	2.9146e-07	2.13278e-06	1.15886e-06	1.34095e-06	0.307369	0.292998
TCGA.95.7947.01A.11R.2187.07	0.26755	1.40922e-05	1.29997e-06	0.505987	0.0729051	6.05387e-07	0.0228253	7.88294e-07	0.00280283	0.0899907	0.0379222
TCGA.55.7724.01A.11R.2170.07	0.245032	0.0240592	0.0331061	0.387005	0.00708223	1.64903e-06	1.00968e-06	0.0382052	7.62485e-07	0.265506	6.96405e-07
TCGA.44.6146.01A.11R.1755.07	0.673961	2.07602e-07	1.90626e-07	0.264905	7.08393e-07	0.000437503	1.58435e-07	9.36191e-07	1.24497e-07	0.0606942	3.06638e-07
TCGA.J2.A4AD.01A.11R.A24H.07	0.279363	4.36029e-07	1.77038e-07	0.356842	0.0393503	3.09748e-07	3.19333e-07	2.09877e-07	1.12607e-07	0.256753	0.0676899
TCGA.55.8091.01A.11R.2241.07	0.106262	4.11599e-07	4.87951e-07	0.198761	0.00674502	1.74089e-07	3.79491e-07	0.0150245	0.024143	0.45507	0.193993
TCGA.55.1592.01A.01R.0946.07	0.294515	0.00387689	0.0806277	0.408209	0.00194418	2.84976e-07	8.06636e-07	1.42265e-06	3.33086e-07	0.173378	0.0374455
TCGA.73.4670.01A.01R.1206.07	0.29853	0.0160061	7.55966e-08	0.132144	0.247545	0.0213812	1.28955e-07	9.5881e-08	6.864e-08	0.284394	1.41603e-07
TCGA.55.1594.01A.01R.0946.07	0.315122	0.157524	6.27413e-07	0.333667	0.0123858	0.00758134	0.000650612	3.40188e-07	3.96401e-07	0.173068	4.64764e-07
TCGA.44.6147.01A.11R.1755.07	0.343922	2.70491e-05	3.429e-07	0.354961	2.30292e-07	4.78454e-07	1.65252e-06	4.9941e-07	7.75579e-07	0.289334	0.0117523
TCGA.44.6147.01B.06R.A277.07	0.0723467	8.2962e-07	3.17387e-07	0.659485	3.24027e-07	1.14092e-06	0.00911393	3.60601e-07	3.29022e-07	0.258894	0.000157212
TCGA.55.8621.01A.11R.2403.07	0.162947	6.51501e-06	0.000275479	0.393909	3.22387e-07	3.7319e-07	0.000123614	0.200778	1.57757e-05	0.229364	0.0125804
TCGA.50.5051.01A.21R.1858.07	0.476296	0.0403788	4.79733e-07	0.226188	1.52524e-06	0.0438609	1.03169e-06	3.89075e-07	0.066743	0.146529	1.05566e-06
TCGA.49.4501.01A.01R.1206.07	0.0955847	0.0136514	4.24286e-06	0.254738	5.60036e-07	2.41372e-07	2.21739e-07	0.0356666	3.97261e-07	0.2486	0.351753
TCGA.J2.8194.01A.11R.2241.07	0.449082	3.30268e-07	1.79825e-07	0.258503	3.8477e-07	4.22414e-07	2.6544e-07	2.81724e-07	1.93628e-07	0.292412	3.9283e-07
TCGA.44.3917.01A.01R.A278.07	0.220638	0.0847028	7.7935e-07	0.265434	0.00389425	0.102485	7.15736e-05	5.76726e-07	7.39028e-07	0.322772	4.15216e-07
TCGA.44.8119.01A.11R.2241.07	0.242418	0.0296754	7.63758e-08	0.172007	1.35677e-07	0.00699356	1.48251e-06	1.00122e-07	0.00989565	0.539008	3.81718e-07
TCGA.55.8203.01A.11R.2241.07	0.441844	0.0691476	2.12429e-07	0.237386	4.69017e-07	0.00503579	0.0162591	2.25195e-07	0.00134141	0.228985	5.34934e-07
TCGA.97.8177.01A.11R.2287.07	0.0986536	1.43527e-06	0.0788328	0.158152	5.99369e-07	1.51721e-07	2.59282e-07	0.0238513	0.0536634	0.283955	0.302889
TCGA.55.7573.01A.11R.2039.07	0.267251	5.15776e-07	5.04193e-07	0.300132	2.88506e-07	3.39514e-07	7.46975e-07	0.00838345	0.0105884	0.196009	0.217633
TCGA.55.8089.01A.11R.2241.07	0.0588346	5.13806e-07	0.0413327	0.394106	0.196693	1.73036e-07	0.022057	7.8105e-05	0.0152868	0.243833	0.0277791
TCGA.38.4630.01A.01R.1206.07	0.113927	0.0524885	7.30961e-08	0.395407	0.00738662	0.116972	3.39247e-07	6.07667e-08	9.10341e-08	0.313817	6.94569e-07
TCGA.78.7166.01A.12R.2066.07	0.547464	0.0373898	2.16373e-07	0.152022	0.179457	1.27926e-06	1.78626e-06	1.85902e-07	1.69827e-07	0.083636	2.67707e-05
TCGA.38.4631.01A.01R.1755.07	0.179936	0.0630587	1.20111e-06	0.153605	0.510832	1.90969e-06	6.97478e-07	3.51519e-07	2.55026e-07	0.0925632	1.32573e-06
TCGA.49.6742.01A.11R.1858.07	0.467336	0.00489745	6.61835e-07	0.317931	0.103657	0.0170608	6.85841e-07	1.9593e-06	3.2008e-07	0.0891107	2.60421e-06
TCGA.55.1596.01A.01R.0946.07	0.341757	0.113426	3.02306e-07	0.280038	0.167094	0.000285513	6.54476e-07	2.99642e-07	1.98703e-07	0.0973971	1.02889e-06
TCGA.55.6978.01A.11R.1949.07	1.90705e-06	3.60647e-07	2.93519e-07	0.297625	0.0721076	3.75098e-07	0.0194285	4.14668e-07	7.58089e-07	0.581147	0.0296879
TCGA.91.A4BD.01A.11R.A24H.07	0.190325	0.00131586	1.8031e-06	0.11095	1.43929e-06	3.42176e-07	0.000128063	0.10277	3.11722e-07	0.0119781	0.582529
TCGA.67.3771.01A.01R.0946.07	0.252942	0.0460807	0.0276454	0.306023	0.135126	6.27931e-07	8.67962e-06	1.45689e-06	6.83156e-07	0.23217	1.36416e-06
TCGA.J2.8192.01A.11R.2241.07	0.0383089	8.94844e-08	1.46872e-07	0.148196	2.33765e-07	1.00054e-07	1.26013e-07	5.12482e-07	2.75721e-07	0.613073	0.200421
TCGA.55.A48Z.01A.12R.A24X.07	0.0514079	0.000646492	4.52788e-07	0.274434	0.000524577	5.86012e-07	0.00705028	5.73227e-07	0.00700806	0.416339	0.242588
TCGA.97.8176.01A.11R.2403.07	0.409053	0.0076715	4.62677e-07	0.243294	0.18071	9.54907e-05	1.3001e-06	4.60143e-07	3.02805e-07	0.159162	1.05433e-05
TCGA.86.6851.01A.11R.1949.07	0.000310613	0.0373226	0.00816726	0.409665	0.0151525	2.2221e-07	0.0679915	0.00268324	0.0497408	0.199867	0.209099
TCGA.NJ.A4YI.01A.11R.A262.07	0.0405213	4.01162e-07	6.74021e-07	0.271765	1.04976e-06	3.14881e-07	1.42999e-06	0.018398	3.16566e-07	0.260821	0.408491
TCGA.97.7552.01A.11R.2039.07	0.334998	4.75484e-06	0.0182515	0.401717	4.33123e-07	0.00225657	0.0265143	0.0413683	0.0131885	0.144866	0.0168339
TCGA.MP.A4T4.01A.11R.A262.07	0.018717	0.00815462	0.00186069	0.320109	0.0569838	4.03099e-07	0.0410667	0.00825315	0.0102883	0.36928	0.165286
TCGA.L4.A4E6.01A.11R.A24H.07	0.120385	2.78991e-07	0.36749	0.333687	1.77053e-07	1.53099e-07	2.95281e-07	0.0417999	2.45227e-07	0.128302	0.0083349
TCGA.44.5643.01A.01R.1628.07	0.228788	0.175777	2.68512e-07	0.357521	0.126048	0.059921	1.50757e-06	2.52196e-07	2.23349e-07	0.0519407	1.98407e-06
TCGA.38.4626.01A.01R.1206.07	0.23503	1.10447e-07	0.120805	0.260013	1.36783e-07	7.04727e-08	1.42151e-07	0.10418	1.23512e-07	0.241499	0.0384733
TCGA.55.6980.01A.11R.1949.07	3.18519e-06	4.68302e-07	1.07784e-06	0.235069	0.000246865	3.47249e-07	1.03679e-06	0.0216196	0.0213366	0.441156	0.280566
TCGA.MP.A4TD.01A.32R.A262.07	0.331631	0.00995307	2.92251e-07	0.147898	2.57093e-07	8.87792e-07	1.03362e-06	2.06264e-07	0.00589269	0.504621	1.08682e-06
TCGA.05.4244.01A.01R.1107.07	0.00950962	3.47572e-07	3.08834e-07	0.295892	0.0290829	4.74521e-07	0.00803949	0.0236004	1.96431e-07	0.118298	0.515577
TCGA.44.6777.01A.11R.1858.07	1.03914e-06	3.28143e-07	0.00322528	0.146386	4.59677e-07	1.76154e-07	4.31322e-07	0.0575584	0.0679679	0.568401	0.15646
TCGA.05.4430.01A.02R.1206.07	0.0927397	8.52139e-07	8.28728e-07	0.265469	0.0116986	1.53441e-07	2.59285e-07	0.00031743	1.00625e-06	0.441292	0.18848
TCGA.05.4426.01A.01R.1206.07	0.2936	3.33926e-07	2.05791e-07	0.214266	0.046496	1.80739e-07	1.99325e-07	0.150792	2.404e-07	0.137714	0.157131
TCGA.44.6775.01A.11R.1858.07	0.021592	3.52043e-07	2.19381e-06	0.178321	8.78161e-07	2.26387e-07	4.76806e-07	0.000254706	6.36166e-07	0.561958	0.237869
TCGA.44.6775.01C.02R.A277.07	0.11604	6.99398e-07	3.6482e-07	0.627896	4.12341e-07	7.27653e-07	0.00381048	5.46569e-07	6.26899e-07	0.252249	1.73418e-06
TCGA.05.4420.01A.01R.1206.07	0.430588	0.178124	1.16661e-07	0.197599	0.0245005	0.00176606	2.92788e-07	1.54305e-07	9.3715e-08	0.167422	3.35676e-07
TCGA.55.8506.01A.11R.2403.07	0.118076	6.4542e-07	3.94402e-07	0.237004	7.42453e-07	3.38145e-07	7.17201e-07	4.57074e-07	1.97891e-07	0.242583	0.402333
TCGA.44.7672.01A.11R.2066.07	0.0692837	0.028568	0.00499436	0.23174	0.0323641	2.39195e-07	0.00416201	0.00918325	0.00240222	0.46136	0.155942
TCGA.62.8402.01A.11R.2326.07	0.243707	0.101279	8.71169e-06	0.383152	0.0731377	6.46385e-07	0.0951601	2.21743e-05	0.000861888	0.0868123	0.0158598
TCGA.86.8056.01A.11R.2241.07	0.193518	2.46467e-07	0.000159639	0.454821	1.87459e-07	1.46327e-07	3.63263e-07	0.0227868	1.79546e-07	0.115976	0.212737
TCGA.05.4422.01A.01R.1206.07	0.539338	0.0829417	0.0288634	0.218546	3.44688e-07	0.00043416	0.0120981	0.0276763	0.0474266	0.0426741	8.83637e-07
TCGA.75.7027.01A.11R.1949.07	0.249206	1.58493e-06	9.25775e-08	0.228537	0.0251109	0.0396241	4.70204e-07	1.06044e-07	9.94555e-08	0.457519	1.95084e-07
TCGA.78.7535.01A.11R.2066.07	0.186383	3.1039e-07	7.83076e-07	0.160095	0.0257062	1.78164e-07	1.37953e-05	6.20532e-06	0.0135245	0.133497	0.480773
TCGA.50.8460.01A.11R.2326.07	0.33438	6.3144e-07	4.53918e-07	0.136505	3.51976e-07	2.08797e-07	9.5365e-07	0.082777	4.46493e-07	0.212684	0.23365
TCGA.75.7031.01A.11R.1949.07	0.471003	0.0806848	8.42354e-07	0.262492	0.0554935	0.0013805	0.0180466	3.8525e-06	0.00727802	0.103529	8.8109e-05
TCGA.L9.A444.01A.21R.A24H.07	2.35904e-06	0.0128614	0.000240257	0.34341	8.43506e-07	4.95017e-07	0.0608091	0.027939	0.0448258	0.240002	0.269909
TCGA.73.4666.01A.01R.1206.07	0.0337837	6.45115e-07	1.13632e-06	0.30396	0.426384	2.41835e-07	0.0165552	2.35463e-07	2.78655e-07	0.156551	0.0627637
TCGA.86.7953.01A.11R.2187.07	0.174845	6.43755e-07	6.38571e-07	0.326227	0.114183	4.29932e-07	0.0339318	5.56738e-07	4.11107e-07	0.259157	0.0916541
TCGA.86.A4D0.01A.11R.A24H.07	0.334994	0.1863	2.10846e-07	0.217527	9.22641e-07	0.134479	0.00412169	2.48742e-07	9.23535e-06	0.122567	2.92727e-07
TCGA.55.6983.01A.11R.1949.07	0.397994	0.0301208	2.75533e-07	0.205155	2.53307e-07	1.35176e-05	0.00123622	4.16845e-07	0.0168926	0.329398	0.0191898
TCGA.NJ.A4YQ.01A.11R.A262.07	0.173515	0.0561981	8.73801e-06	0.299555	0.280278	3.62119e-07	0.0398351	7.40542e-07	6.78942e-07	0.150598	1.05711e-05
TCGA.44.6145.01A.11R.1755.07	0.190324	7.85013e-06	9.52856e-07	0.258186	0.138159	4.06086e-07	0.0019456	7.7325e-07	8.20408e-07	0.364121	0.0472527
TCGA.91.8496.01A.11R.2403.07	0.0139695	8.12605e-07	1.12543e-06	0.100804	7.46011e-07	4.74999e-07	7.19567e-07	0.205205	4.06116e-07	0.0467299	0.633287
TCGA.67.3772.01A.01R.0946.07	0.0886338	0.0279993	2.42133e-06	0.163109	1.08905e-06	2.57879e-07	2.61918e-07	0.0342332	0.028245	0.276858	0.380918
TCGA.55.7281.01A.11R.2039.07	8.88089e-07	4.63482e-07	2.36848e-05	0.202973	0.000578457	2.84564e-07	6.61414e-07	0.0314212	0.00157882	0.272125	0.491298
TCGA.05.4424.01A.22R.1858.07	0.210642	4.84893e-07	0.0138807	0.394104	0.0448885	1.52434e-06	1.82151e-06	0.0227013	4.4377e-07	0.27227	0.0415093
TCGA.69.A59K.01A.11R.A262.07	0.132846	0.000752393	2.08272e-07	0.285232	0.0341042	6.24287e-07	0.000276447	5.27047e-07	1.93919e-07	0.525362	0.021425
TCGA.75.7025.01A.12R.1949.07	0.192305	2.93716e-07	2.5098e-07	0.291561	1.69646e-07	2.30014e-07	7.16345e-07	0.0211812	0.00216776	0.260591	0.232192
TCGA.44.4112.01A.01R.1107.07	6.78949e-06	0.00933913	4.18256e-07	0.276765	0.0506933	6.06472e-07	2.99256e-07	2.92769e-07	4.28783e-07	0.317065	0.346128
TCGA.44.3918.01A.01R.1107.07	0.0960522	0.0526418	0.000153529	0.21719	0.143034	3.67105e-07	0.0125706	8.51165e-05	0.0906893	0.31663	0.0709533
TCGA.55.8514.01A.11R.2403.07	0.0897839	0.0025344	0.00193058	0.253974	1.10793e-06	3.95704e-07	4.23509e-06	9.97214e-05	2.74913e-07	0.0986982	0.552973
TCGA.44.4112.01B.06R.A277.07	0.0787551	4.76244e-07	2.17744e-07	0.639489	2.31899e-07	6.97325e-07	2.06439e-06	2.66325e-07	2.90511e-07	0.264794	0.0169576
TCGA.44.3918.01A.01R.A278.07	0.106351	0.0140216	4.04333e-07	0.423179	0.0241824	3.16985e-06	0.0333686	6.03738e-07	0.0334906	0.365374	2.88331e-05
TCGA.95.8494.01A.11R.2326.07	2.27252e-06	4.23989e-06	2.94523e-07	0.290171	0.221768	1.23583e-06	3.2514e-06	5.49135e-07	5.25492e-07	0.156761	0.331287
TCGA.05.4395.01A.01R.1206.07	0.212241	1.16346e-05	7.57067e-08	0.247851	0.442131	1.31589e-06	3.55425e-07	7.95801e-08	8.44134e-08	0.0977625	5.03785e-07
TCGA.93.A4JQ.01A.11R.A24X.07	0.0191384	1.20921e-06	3.03619e-07	0.285526	6.81797e-07	2.94766e-07	0.0249235	2.28802e-07	4.36334e-07	0.502123	0.168286
TCGA.44.8117.01A.11R.2241.07	0.0364266	1.44313e-07	1.32374e-07	0.448924	2.97414e-07	1.38122e-07	1.86e-07	1.92142e-07	8.0728e-08	0.223455	0.291193
TCGA.55.8204.01A.11R.2241.07	0.280425	0.0618842	1.29412e-07	0.266101	0.113765	3.25147e-07	4.5751e-07	1.35913e-07	1.60113e-07	0.266345	0.0114785
TCGA.50.5933.01A.11R.1755.07	5.30548e-07	3.53872e-07	5.98223e-07	0.278577	0.0917614	3.35418e-07	4.9281e-07	5.85356e-07	2.88762e-06	0.549966	0.07969
TCGA.MN.A4N1.01A.11R.A24X.07	0.145447	0.0197367	1.40218e-07	0.313404	0.0615057	0.00385123	2.36541e-06	2.34009e-07	2.03885e-07	0.194201	0.261852
TCGA.55.7903.01A.11R.2170.07	0.0224969	1.38214e-06	3.08137e-07	0.408283	0.0293409	0.00308278	0.0221971	5.3413e-07	2.83777e-07	0.0928513	0.421745
TCGA.86.8669.01A.11R.2403.07	0.598821	0.0617085	0.00529541	0.215782	4.75774e-07	5.92979e-07	7.72632e-06	0.000956988	7.36743e-07	0.117425	1.09569e-06
TCGA.55.6970.01A.11R.1949.07	0.350496	0.0252318	0.0115129	0.367619	0.051858	0.0159457	1.16546e-06	3.36857e-06	3.96159e-07	0.177331	3.7132e-07
TCGA.50.6594.01A.11R.1755.07	0.00052186	3.14024e-05	3.03495e-07	0.335382	0.228025	6.89206e-07	1.77925e-06	4.79482e-07	5.16179e-07	0.244758	0.191278
TCGA.86.8075.01A.11R.2241.07	0.00573209	1.8749e-07	1.44926e-07	0.255148	7.67043e-07	1.12071e-07	1.70515e-07	1.54808e-07	8.5853e-08	0.507286	0.231832
TCGA.MP.A4TF.01A.11R.A262.07	0.237789	0.0210319	2.2751e-07	0.514353	0.0646473	0.0542652	4.18148e-05	2.56024e-07	3.30806e-07	0.107868	1.98513e-06
TCGA.69.7760.01A.11R.2170.07	0.151542	0.00233623	1.49705e-07	0.316286	3.90486e-06	0.00145911	6.83429e-07	3.40667e-07	2.49722e-07	0.209923	0.318449
TCGA.78.7161.01A.11R.2039.07	0.633228	4.70471e-07	7.08695e-08	0.149513	8.35045e-08	6.45852e-07	2.45783e-07	1.32578e-07	0.0236006	0.193657	1.16945e-07
TCGA.44.6148.01A.11R.1755.07	0.351785	3.45036e-07	2.83259e-07	0.24666	2.07648e-07	1.81431e-07	3.31818e-07	1.22572e-06	3.856e-07	0.341265	0.0602873
TCGA.91.6849.01A.11R.1949.07	0.568393	0.0102033	0.0642846	0.186055	6.52305e-07	6.34785e-07	1.25231e-06	0.0201566	1.51297e-06	0.120483	0.0304205
TCGA.99.8033.01A.11R.2241.07	0.166795	0.0030773	1.0142e-07	0.308057	0.150695	8.09663e-05	0.0216068	1.24291e-07	2.73985e-07	0.208826	0.140862
TCGA.55.8205.01A.11R.2241.07	1.33435e-05	2.25318e-06	0.0329495	0.381166	0.156764	5.62894e-07	0.0400822	0.0342867	0.0362349	0.26138	0.0571209
TCGA.55.8510.01A.11R.2403.07	0.00201501	5.69093e-07	0.0634971	0.291417	0.00852862	3.64028e-07	0.00064825	0.012214	5.24193e-07	0.348845	0.272834
TCGA.50.5049.01A.01R.1628.07	0.0258241	0.0509576	0.149259	0.220122	1.01864e-06	5.96045e-07	0.00141794	7.99879e-07	0.0945737	0.376585	0.081258
TCGA.99.7458.01A.11R.2039.07	0.0147067	2.65933e-07	2.99977e-07	0.386513	3.44009e-07	2.15344e-07	1.77377e-06	0.00500101	3.00496e-07	0.276418	0.317359
TCGA.49.AARR.01A.11R.A41B.07	0.434575	5.36738e-07	9.37405e-07	0.275673	2.32359e-07	2.12284e-07	9.46984e-07	0.0646368	3.77041e-07	0.225112	3.22429e-07
TCGA.MP.A4TC.01A.11R.A24X.07	0.000770916	3.60301e-07	2.02944e-07	0.17841	0.000249473	1.62589e-07	1.31747e-06	2.68149e-07	1.70724e-07	0.562779	0.257788
TCGA.91.6847.01A.11R.1949.07	0.153722	6.30272e-07	1.05237e-07	0.571292	0.0932143	0.0891679	3.96974e-07	1.10876e-07	1.34171e-07	0.0911271	0.00147536
TCGA.49.AARQ.01A.11R.A41B.07	0.245858	0.000522029	0.00397705	0.241355	0.191136	9.02898e-07	0.0732669	1.16476e-06	5.83993e-07	0.0660519	0.177831
TCGA.93.A4JN.01A.11R.A24X.07	0.100659	1.04325e-06	1.81043e-07	0.452558	3.41622e-07	3.72253e-07	0.000124318	2.07937e-07	2.19407e-07	0.33223	0.114426
TCGA.95.A4VP.01A.21R.A262.07	0.3503	0.056931	1.06088e-06	0.304339	5.77185e-07	5.18262e-07	0.000124596	4.33625e-06	0.0414841	0.246815	5.15132e-07
TCGA.69.8453.01A.12R.2326.07	0.235644	3.21427e-07	0.124132	0.269364	1.39564e-06	0.00341594	7.68079e-07	0.155461	1.76212e-05	0.126002	0.0859606
TCGA.55.8513.01A.11R.2403.07	0.384667	5.21381e-07	0.146663	0.320631	3.71477e-07	2.47777e-07	5.24006e-07	0.00955493	6.62247e-07	0.138481	1.98589e-06
TCGA.86.8278.01A.11R.2287.07	0.236012	5.2012e-07	1.26498e-07	0.213602	1.9173e-07	1.51204e-07	4.45596e-05	2.55067e-07	1.2406e-07	0.348851	0.201489
TCGA.75.6203.01A.11R.1755.07	0.24925	2.83935e-07	0.0122278	0.277394	3.24553e-07	1.90421e-07	4.42903e-07	0.310428	1.17141e-06	0.0736474	0.0770506
TCGA.49.6743.01A.11R.1858.07	0.260473	8.86613e-07	2.41369e-07	0.274581	0.111739	8.81546e-07	8.67795e-07	2.90712e-07	1.78444e-07	0.353203	7.94826e-07
TCGA.55.7574.01A.11R.2039.07	0.123847	0.00142679	5.58379e-07	0.363422	6.41083e-07	5.91436e-07	0.0157555	8.87923e-07	1.42978e-06	0.417986	0.0775582
TCGA.78.8655.01A.11R.2403.07	0.0213637	4.63609e-07	2.88917e-06	0.263527	0.0238337	3.98107e-07	7.18102e-07	0.0151222	4.40396e-07	0.223055	0.453093
TCGA.05.4389.01A.01R.1206.07	0.321422	0.0401983	0.0927502	0.230021	0.184248	4.08819e-07	0.00317096	4.33842e-05	2.49398e-07	0.128145	7.08655e-07
TCGA.86.7701.01A.11R.2170.07	0.224741	0.109815	4.23408e-07	0.261855	8.6949e-07	0.0284331	0.0142685	5.63875e-07	0.0208361	0.340049	5.72278e-07
TCGA.91.6831.01A.11R.1858.07	0.1564	0.0413551	2.89586e-07	0.258307	3.20077e-06	0.0826994	0.00284967	3.63176e-07	5.56733e-07	0.458384	6.36399e-07
TCGA.55.7728.01A.11R.2187.07	0.207721	3.19273e-07	0.311611	0.239602	4.75361e-06	0.00627699	0.00637412	2.0385e-06	0.000149607	0.0580553	0.170203
TCGA.97.A4M0.01A.11R.A24X.07	0.000447928	9.95667e-07	2.12951e-06	0.356994	2.60351e-07	5.0705e-07	0.0281662	0.0257029	1.3121e-05	0.10746	0.481212
TCGA.44.5645.01A.01R.A278.07	0.187674	2.80713e-07	4.10003e-07	0.413417	1.41728e-07	2.99583e-07	9.69745e-07	7.02529e-07	5.55636e-06	0.162336	0.236564
TCGA.50.6593.01A.11R.1755.07	0.0464292	5.33577e-07	3.19106e-05	0.208419	0.0166007	4.85879e-07	3.96002e-07	0.0115078	5.08553e-07	0.413446	0.303564
TCGA.44.5645.01A.01R.1628.07	0.201726	4.20137e-07	3.83583e-07	0.298332	1.99245e-07	3.8744e-07	8.49763e-07	0.000266909	0.0451689	0.176092	0.278412
TCGA.86.6562.01A.11R.1755.07	0.134761	3.41646e-07	4.44955e-07	0.284169	0.001041	3.9767e-07	3.0525e-07	4.71626e-07	2.23793e-07	0.381646	0.198381
TCGA.62.A46S.01A.11R.A24H.07	0.600047	0.0208838	1.36607e-06	0.264011	2.84392e-07	6.24692e-07	9.85308e-07	0.00463033	4.79209e-07	0.0992406	0.0111831
TCGA.44.2666.01A.01R.A278.07	0.1839	4.81251e-07	2.32244e-07	0.476734	1.93892e-07	4.07261e-07	6.31963e-07	2.82382e-07	1.86183e-07	0.118825	0.220538
TCGA.86.A4JF.01A.11R.A24X.07	0.0611127	0.0133024	1.91265e-06	0.281148	0.0477145	9.51089e-07	0.0383703	0.00378854	1.63026e-06	0.109024	0.445535
TCGA.J2.A4AE.01A.21R.A24H.07	0.192331	6.56724e-05	6.15849e-07	0.380146	2.80364e-07	5.05169e-07	0.0048182	0.0394393	0.0134767	0.0714294	0.298293
TCGA.55.8087.01A.11R.2241.07	0.379515	1.25333e-07	1.63481e-07	0.298243	1.09457e-07	1.78924e-07	2.40207e-07	2.44478e-07	1.41565e-07	0.140079	0.182161
TCGA.78.7542.01A.21R.2066.07	0.0316001	0.00112319	7.76981e-08	0.497611	0.265535	7.31691e-07	8.7104e-07	8.57833e-08	8.60024e-08	0.0563257	0.147803
TCGA.78.7148.01A.11R.2039.07	0.58771	0.0192752	6.56544e-07	0.23404	0.00769915	0.00362858	9.57279e-07	6.21781e-07	4.19829e-07	0.147644	9.89141e-07
TCGA.55.A493.01A.11R.A24H.07	1.0338e-06	1.82569e-06	2.13239e-07	0.346358	0.174982	1.85639e-06	0.0353279	3.25747e-07	4.1004e-07	0.280282	0.163044
TCGA.91.A4BC.01A.11R.A24H.07	0.133819	0.057574	1.18464e-06	0.220437	1.26124e-06	2.73981e-06	0.11685	2.02365e-06	7.89864e-07	0.471311	1.6208e-06
TCGA.05.4432.01A.01R.1206.07	0.334819	0.128041	0.00955487	0.293703	0.0157491	0.00130151	2.03416e-06	1.49296e-06	6.43364e-07	0.216827	6.86251e-07
TCGA.55.6712.01A.11R.1858.07	0.00106646	1.53171e-06	3.87843e-06	0.359052	0.024159	5.19523e-07	2.61322e-06	0.00446764	0.00884349	0.271489	0.330914
TCGA.4B.A93V.01A.11R.A39D.07	0.384217	0.181721	1.95919e-07	0.140957	3.58353e-07	0.0164151	1.02269e-06	2.40909e-07	0.151142	0.125546	5.80124e-07
TCGA.93.7347.01A.11R.2187.07	0.00649623	1.31141e-06	0.00273665	0.207624	3.59923e-07	2.28334e-07	0.00638877	0.0741778	0.0116369	0.285576	0.405362
TCGA.50.5936.01A.11R.1628.07	0.30194	1.42762e-06	5.62099e-07	0.255249	0.0926928	0.00177955	6.90782e-07	4.55617e-07	3.25745e-07	0.32247	0.0258656
TCGA.86.8668.01A.11R.2403.07	0.0792777	3.69693e-07	4.11491e-07	0.274749	2.98042e-07	2.34742e-07	3.5264e-07	1.30064e-06	7.30931e-07	0.298582	0.347387
TCGA.MP.A4TI.01A.21R.A24X.07	7.20346e-07	6.88314e-07	0.018529	0.276837	0.122518	3.45772e-07	0.0287926	0.00219282	0.0425848	0.442322	0.066222
TCGA.69.8254.01A.11R.2287.07	0.366222	4.48353e-07	7.20982e-07	0.302992	1.7792e-07	1.8215e-07	4.20832e-07	0.00891221	2.00724e-07	0.0990143	0.222857
TCGA.64.1678.01A.01R.0946.07	0.278161	0.411777	3.1959e-07	0.0836192	0.130687	0.0187617	3.72377e-07	2.96617e-07	5.55383e-07	0.0769917	6.34114e-07
TCGA.64.1676.01A.01R.0946.07	0.00752894	0.0412242	8.0924e-07	0.135555	0.43401	3.69996e-07	5.00752e-07	1.77868e-06	5.64908e-06	0.158964	0.22271
TCGA.62.A46V.01A.11R.A24H.07	0.21385	4.95209e-07	3.46599e-07	0.209597	1.11123e-06	4.74523e-07	5.20287e-07	4.53211e-07	2.98808e-07	0.324575	0.251974
TCGA.78.7167.01A.11R.2066.07	0.617287	2.17817e-07	2.37088e-07	0.251801	1.70554e-07	2.12524e-07	1.35984e-07	4.48386e-07	1.14386e-07	0.13091	3.97005e-07
TCGA.44.2665.01A.01R.A278.07	0.0522312	3.94551e-07	1.86916e-07	0.246632	0.019621	3.09751e-07	4.29146e-07	2.92095e-07	4.90253e-07	0.637717	0.0437962
TCGA.55.7284.01B.11R.2241.07	0.373937	1.24162e-07	0.0363766	0.372257	4.0295e-07	0.00850805	1.97964e-07	0.0306811	3.23191e-07	0.156335	0.0219047
TCGA.78.7162.01A.21R.2066.07	0.399921	3.71571e-07	5.41457e-07	0.414644	1.74201e-07	2.63071e-07	2.44759e-07	0.0346017	2.99257e-07	0.150831	4.39476e-07
TCGA.50.5931.01A.11R.1755.07	0.112985	0.0609856	1.63827e-07	0.360229	0.0571925	0.107911	9.71913e-07	2.10049e-07	2.78003e-07	0.300694	1.49039e-06
TCGA.75.6212.01A.11R.1755.07	0.202092	2.74503e-06	1.01084e-06	0.145231	6.80893e-07	3.75205e-07	6.72117e-07	0.128321	0.0143603	0.162163	0.347827
TCGA.97.7546.01A.11R.2039.07	0.202082	2.36419e-07	3.33986e-07	0.380862	1.87239e-07	2.08375e-07	4.85169e-07	2.43842e-05	1.48379e-06	0.279517	0.137511
TCGA.44.5644.01A.21R.2039.07	0.33296	0.135801	2.14914e-07	0.301762	6.28302e-07	0.073919	2.16144e-06	1.88994e-07	2.91438e-07	0.155553	1.01037e-06
TCGA.55.8299.01A.11R.2287.07	0.0951396	2.82022e-07	5.58154e-07	0.272013	0.0750027	2.55709e-07	0.00883547	7.35271e-07	5.38338e-07	0.489007	0.0599998
TCGA.75.6211.01A.11R.1755.07	0.29945	0.0671019	3.08991e-07	0.273861	5.3013e-05	0.0536353	2.44445e-06	3.59097e-07	4.90907e-07	0.305894	8.65354e-07
TCGA.MP.A4SW.01A.21R.A24X.07	0.0627308	0.00250866	0.023838	0.247429	8.69786e-07	5.06268e-07	0.00120799	0.00615396	6.75944e-07	0.148891	0.507238
TCGA.78.7149.01A.11R.2039.07	0.622938	0.00140453	6.44734e-07	0.255175	5.15731e-07	7.91696e-07	2.93745e-07	4.40382e-06	1.99245e-07	0.120475	4.84137e-07
TCGA.S2.AA1A.01A.12R.A39D.07	0.156795	0.0365598	1.46079e-06	0.254267	2.48074e-07	2.41271e-07	0.000148869	1.65454e-06	6.69748e-07	0.294736	0.25749
TCGA.95.A4VN.01A.11R.A262.07	0.0462491	5.25139e-07	5.22304e-07	0.407147	0.168186	6.98126e-07	0.0235747	1.21739e-06	1.02085e-05	0.17423	0.180601
TCGA.55.8096.01A.11R.2241.07	0.0256166	6.72702e-07	0.0140737	0.226636	7.21556e-05	2.46432e-07	3.93358e-07	0.00259181	0.000502713	0.452374	0.278132
TCGA.05.4398.01A.01R.1206.07	0.00480781	0.0137311	1.32381e-07	0.318321	0.254752	2.61511e-07	0.00196564	1.40097e-07	2.59246e-07	0.231673	0.174749
TCGA.97.8171.01A.11R.2287.07	0.490634	0.0032745	3.84208e-07	0.28714	3.34092e-07	0.00740942	3.15713e-05	5.6636e-05	0.0185751	0.0512396	0.141639
TCGA.50.5930.01A.11R.1755.07	0.515796	0.0210907	1.33784e-06	0.114473	2.01154e-06	5.51188e-07	1.57526e-06	1.41051e-06	9.40285e-07	0.348632	7.28332e-07
TCGA.55.A492.01A.11R.A24H.07	0.783285	0.0322172	0.0225782	0.0870193	1.13723e-06	5.93835e-07	2.47974e-07	0.0268677	2.76871e-07	0.0480297	3.33358e-07
TCGA.71.8520.01A.11R.2403.07	0.0439675	2.03325e-07	1.87646e-07	0.255509	4.94267e-07	2.48506e-07	3.78544e-07	2.94913e-07	1.58797e-07	0.401161	0.29936
TCGA.44.3396.01A.01R.1206.07	5.83875e-07	0.0162703	1.16717e-06	0.241085	0.0915698	2.16146e-07	0.000123305	7.49705e-07	0.000458932	0.439543	0.210947
TCGA.55.A57B.01A.12R.A39D.07	0.00348632	1.70547e-07	1.64384e-07	0.392018	1.71141e-07	1.53409e-07	1.42015e-07	4.3297e-07	1.56545e-07	0.268004	0.33649
TCGA.L9.A443.01A.12R.A24H.07	0.164881	5.34849e-07	3.14906e-07	0.263685	3.95732e-07	3.55217e-07	1.31308e-06	4.21307e-07	2.4795e-07	0.282896	0.288535
TCGA.55.A4DG.01A.11R.A24H.07	0.20248	9.50884e-07	1.89401e-07	0.40004	2.66401e-07	3.47727e-07	5.61928e-05	2.6623e-07	3.06917e-07	0.148249	0.249173
TCGA.44.6775.01A.11R.A278.07	0.0285392	2.74366e-07	3.69699e-07	0.258809	5.59982e-07	2.60127e-07	4.83346e-07	6.79487e-07	4.0142e-07	0.536019	0.17663
TCGA.67.4679.01B.01R.1755.07	0.132268	2.42886e-07	6.60535e-07	0.243444	1.55565e-07	2.58284e-07	5.05123e-07	0.0127359	2.98684e-07	0.182873	0.428677
TCGA.64.5781.01A.01R.1628.07	0.16557	0.0423533	2.12968e-07	0.196781	0.286736	1.11126e-06	0.00305923	3.39159e-07	2.99953e-07	0.274646	0.0308522
TCGA.93.A4JO.01A.21R.A24X.07	0.142504	0.00978675	0.0218377	0.328805	1.2198e-06	5.29753e-07	0.0346062	0.000369628	0.00153861	0.250777	0.209774
TCGA.NJ.A4YP.01A.11R.A262.07	0.226033	3.07926e-07	6.6602e-08	0.201744	3.56561e-07	1.63417e-07	1.10408e-06	8.81829e-08	8.18005e-08	0.439786	0.132434
TCGA.69.7974.01A.11R.2187.07	0.0279062	2.83715e-07	0.0272998	0.398998	0.0274148	2.26126e-07	1.51052e-06	3.96125e-05	4.75791e-07	0.196121	0.322218
TCGA.MP.A4T7.01A.11R.A24X.07	0.467664	0.000342015	0.0108446	0.300961	0.063428	4.81383e-07	1.56569e-06	0.0102904	6.99838e-07	0.115868	0.030599
TCGA.55.6642.01A.11R.1858.07	0.165075	0.0198722	1.68074e-07	0.185153	4.17328e-07	3.91471e-07	7.89684e-07	2.01105e-07	2.68767e-07	0.629897	7.92841e-07
TCGA.49.AAR9.01A.21R.A41B.07	0.170213	3.02537e-07	1.64407e-07	0.318195	0.24695	8.00285e-07	3.86186e-07	1.11496e-07	1.27318e-07	0.147647	0.116994
TCGA.69.8253.01A.11R.2287.07	0.339971	0.00106365	0.0010385	0.221671	1.56693e-05	0.00151727	3.55562e-07	0.0110673	1.38006e-07	0.0781858	0.34547
TCGA.05.4249.01A.01R.1107.07	0.0682781	3.67591e-07	2.64707e-07	0.391067	2.72384e-07	4.68709e-07	2.08709e-06	5.0638e-07	5.69423e-07	0.169009	0.371641
TCGA.44.7669.01A.21R.2066.07	0.152152	0.0745999	0.0121891	0.421433	0.0164046	0.116044	0.00771793	5.17288e-07	0.00259495	0.196863	2.43525e-07
TCGA.71.6725.01A.11R.1858.07	0.132144	2.01594e-07	1.18624e-07	0.29759	1.74902e-07	2.34508e-07	3.04158e-07	1.51044e-07	1.27769e-07	0.0456183	0.524647
TCGA.73.7499.01A.11R.2187.07	0.136163	0.073117	6.92796e-07	0.2233	0.230788	4.67391e-07	0.0162225	1.57963e-06	0.0556984	0.133273	0.131436
TCGA.MP.A4TH.01A.31R.A262.07	0.582965	0.000964637	8.73175e-07	0.228901	1.88716e-07	2.63399e-07	0.0208938	0.0100366	0.0208842	0.135352	4.72555e-07
TCGA.55.8208.01A.11R.2241.07	0.0811603	0.0213881	0.123189	0.256704	0.0573773	3.01396e-07	0.0159137	1.01741e-05	0.000151312	0.37894	0.0651668
TCGA.78.7156.01A.11R.2039.07	0.66529	6.90166e-07	3.46171e-07	0.283194	2.13919e-07	8.82075e-07	4.78293e-07	9.16624e-07	2.0436e-07	0.0515115	3.94912e-07
TCGA.75.5122.01A.01R.1755.07	0.000111239	1.15735e-06	0.105665	0.271555	0.000393091	4.88787e-07	0.0242327	0.147639	0.275264	0.0911473	0.0839915
TCGA.50.6595.01A.12R.1858.07	0.0097433	5.32178e-07	2.11882e-07	0.321013	0.10348	4.84336e-07	6.60073e-07	2.80907e-07	2.43994e-07	0.537097	0.0286645
TCGA.50.7109.01A.11R.2039.07	0.366224	0.07918	2.28456e-07	0.287319	5.25583e-07	0.0176937	0.00855908	3.78782e-07	4.9241e-07	0.241022	3.34931e-07
TCGA.NJ.A55R.01A.11R.A262.07	0.360601	0.0796047	1.24883e-07	0.231936	2.00462e-07	0.0271932	2.62749e-07	1.52251e-07	0.028283	0.272382	1.49252e-07
TCGA.53.A4EZ.01A.12R.A24X.07	0.356823	0.0617424	0.0168754	0.272826	0.179484	3.82791e-06	0.0245901	3.61295e-07	1.86584e-07	0.0876553	3.07243e-07
TCGA.44.7667.01A.31R.2066.07	0.154625	0.00340057	3.01792e-07	0.243668	0.0235063	0.372548	1.98214e-07	3.00815e-07	2.70687e-07	0.202251	6.21696e-07
TCGA.55.6968.01A.11R.1949.07	0.0755163	0.060797	0.00151086	0.36612	0.11609	0.0921711	0.0337545	4.68913e-07	6.94678e-07	0.254038	8.38764e-07
TCGA.NJ.A4YG.01A.22R.A262.07	0.0364347	8.66322e-07	5.946e-05	0.241254	1.16294e-06	5.88431e-07	1.82277e-06	0.0330799	8.84186e-07	0.209305	0.479861
TCGA.86.A456.01A.11R.A24H.07	0.151059	1.60713e-05	0.0188818	0.347425	6.28778e-07	5.32984e-07	4.04166e-06	0.0948186	9.17902e-07	0.14407	0.243725
TCGA.38.4632.01A.01R.1755.07	0.0707922	0.0630138	0.000120726	0.219083	0.307191	1.00458e-06	1.38374e-06	1.40148e-06	1.63988e-06	0.173504	0.166289
TCGA.MP.A4TJ.01A.51R.A262.07	0.273047	0.0256227	0.0161354	0.21922	4.48478e-07	5.30043e-07	0.0579327	4.73971e-06	0.0371884	0.370847	1.08075e-06
TCGA.97.8174.01A.11R.2287.07	0.534079	9.3933e-08	7.626e-08	0.164721	7.74394e-08	8.33282e-08	1.01363e-07	2.386e-07	8.63557e-08	0.301199	8.9912e-08
TCGA.MP.A4SY.01A.21R.A24X.07	0.0859282	3.26415e-07	2.96882e-07	0.228922	0.027462	2.37664e-07	5.69955e-07	5.62404e-07	2.27597e-07	0.427765	0.229921
TCGA.62.8397.01A.11R.2326.07	0.0972437	1.20298e-06	1.19709e-06	0.229781	1.85903e-06	6.59987e-07	7.74912e-07	0.105822	1.14428e-06	0.116107	0.45104
TCGA.L9.A8F4.01A.11R.A39D.07	0.140241	0.0380931	0.0169342	0.372008	0.045828	0.0129852	0.0458869	5.15695e-07	3.04363e-07	0.25595	0.0720736
TCGA.75.5126.01A.01R.1755.07	0.0889061	7.39635e-07	0.0329676	0.260481	0.19881	6.07005e-07	8.01581e-07	0.0902806	0.0374461	0.195516	0.0955905
TCGA.91.6828.01A.11R.1858.07	0.365207	0.00475756	0.0102563	0.36778	6.90263e-07	1.01235e-06	0.0162674	0.0168129	0.0248971	0.194016	2.89996e-06
TCGA.MP.A4TA.01A.21R.A24X.07	0.247482	0.02283	2.88284e-07	0.360432	0.151413	1.33957e-06	0.0133312	2.46278e-07	4.12243e-07	0.204444	6.54946e-05
TCGA.86.7711.01A.11R.2066.07	0.0860788	2.27446e-07	1.59356e-07	0.185674	0.389649	1.86454e-07	1.56133e-07	1.5732e-07	1.04959e-07	0.338597	9.32418e-07
TCGA.50.5045.01A.01R.1628.07	0.0101292	0.0328545	0.101898	0.198405	0.0851583	3.96709e-07	9.12576e-07	0.0110478	0.0419701	0.379468	0.139067
TCGA.55.6975.01A.11R.1949.07	0.0910464	1.03334e-06	1.72361e-07	0.259266	0.0636953	0.00128735	5.58433e-07	2.85633e-07	2.48851e-07	0.584702	1.1711e-06
TCGA.05.4417.01A.22R.1858.07	0.245479	0.0134148	4.5235e-07	0.192129	5.69928e-07	1.50574e-06	1.76908e-06	6.96313e-07	0.00657353	0.542398	5.12687e-07
TCGA.44.7660.01A.11R.2066.07	0.227374	0.0102658	4.70079e-07	0.256407	0.216519	0.0330769	0.00906132	3.86295e-07	1.44152e-07	0.247294	3.87236e-07
TCGA.69.7979.01A.11R.2187.07	0.283601	1.1877e-06	1.24587e-07	0.358547	0.0512992	7.03029e-07	1.30168e-06	1.93867e-07	1.39519e-07	0.275663	0.0308862
TCGA.55.A491.01A.11R.A24H.07	0.0869518	0.0339473	9.1458e-07	0.239901	0.0593817	3.82513e-07	1.28598e-06	6.69861e-07	5.16295e-07	0.256727	0.323088
TCGA.L9.A743.01A.43R.A39D.07	0.113527	0.00746369	0.0102775	0.285318	0.000241056	3.92097e-07	0.0178147	0.0210463	0.00968897	0.335985	0.198637
TCGA.55.A494.01A.11R.A24X.07	0.59409	1.02243e-06	1.31755e-07	0.30346	3.02774e-07	1.95973e-06	0.000144019	1.43691e-07	1.42258e-07	0.0995207	0.00278235
TCGA.44.7662.01A.11R.2066.07	4.26964e-07	1.34704e-07	1.05932e-07	0.221082	0.0200765	2.39807e-07	5.76252e-07	1.13891e-07	8.82013e-08	0.611663	0.147177
TCGA.55.7910.01A.11R.2170.07	0.38002	0.0913866	2.81199e-07	0.294945	1.45701e-06	0.0352282	4.80685e-06	4.16077e-07	0.027554	0.170859	9.95526e-07
TCGA.69.7980.01A.11R.2187.07	0.0522925	7.50135e-07	4.79581e-06	0.422441	1.8409e-05	4.33282e-07	0.000441157	3.6942e-07	2.8437e-07	0.251823	0.272977
TCGA.49.4506.01A.01R.1206.07	0.150817	0.173685	3.16933e-07	0.0933509	0.491497	6.44082e-07	2.82772e-07	2.1713e-07	1.24795e-07	0.0906493	3.80666e-07
TCGA.55.8097.01A.11R.2241.07	0.118664	1.98311e-07	1.45337e-07	0.373008	1.39781e-07	1.15571e-07	3.18029e-07	3.01541e-07	1.44637e-07	0.156406	0.35192
TCGA.73.4668.01A.01R.1206.07	0.0667811	1.90362e-06	1.22723e-07	0.32837	0.0117437	0.000127339	2.76288e-07	1.07781e-07	9.02787e-08	0.324576	0.268399
TCGA.NJ.A55A.01A.11R.A262.07	0.423811	1.0252e-06	8.87242e-07	0.304244	4.9815e-07	6.75762e-07	0.0174187	1.42652e-06	3.33276e-06	0.254518	8.29026e-07
TCGA.86.8672.01A.21R.2403.07	0.120599	0.00934914	4.35218e-07	0.192712	0.226621	7.07152e-07	0.00667597	4.73956e-07	6.37807e-07	0.344612	0.0994286
TCGA.86.8673.01A.11R.2403.07	0.210335	0.0144815	3.39305e-07	0.259362	0.10586	1.05945e-06	0.00340443	3.4538e-07	3.20499e-07	0.247213	0.159343
TCGA.78.7153.01A.11R.2039.07	0.613773	0.0635046	5.92333e-07	0.190757	7.89136e-07	0.000110785	9.80276e-07	1.63109e-06	3.05791e-05	0.131101	0.000719993
TCGA.97.A4M7.01A.11R.A24X.07	0.152842	1.72332e-06	7.27732e-07	0.294657	1.82708e-07	2.349e-07	4.41284e-06	0.00676548	0.0468143	0.228811	0.270104
TCGA.62.A46R.01A.11R.A24H.07	0.0661875	1.20113e-05	3.42361e-06	0.425104	0.00254275	7.58889e-07	0.0169574	0.008152	4.89565e-07	0.160625	0.320415
TCGA.50.5055.01A.01R.1628.07	0.070664	0.0776009	1.50677e-06	0.22426	1.77243e-06	5.66719e-07	0.00545855	0.0250825	0.102931	0.367205	0.126794
TCGA.38.4628.01A.01R.1206.07	0.0615185	0.014858	0.0116481	0.177629	0.141853	2.77158e-07	1.51193e-07	0.023029	2.04438e-07	0.264964	0.3045
TCGA.50.5946.02A.11R.2090.07	0.139446	6.72735e-07	1.02966e-07	0.272069	5.14875e-07	5.95091e-07	2.05013e-07	1.34141e-07	9.48582e-08	0.581158	0.00732379
TCGA.86.7713.01A.11R.2066.07	0.434273	4.08591e-07	5.584e-08	0.399359	1.08687e-07	0.0800649	3.97356e-07	9.15504e-08	8.97381e-08	0.0863021	1.70341e-07
TCGA.86.8073.01A.11R.2241.07	0.280066	1.62475e-07	0.0161948	0.389767	0.00215522	1.954e-07	3.14788e-07	4.10869e-07	1.98609e-07	0.298141	0.013674
TCGA.44.2662.01B.02R.A277.07	0.0396321	6.30338e-07	3.95209e-07	0.530071	1.25812e-06	1.30904e-06	0.0103672	8.12178e-07	5.31722e-07	0.408945	0.0109799
TCGA.MN.A4N4.01A.12R.A24X.07	0.065905	3.11928e-07	1.92578e-07	0.257993	0.0299004	0.0290366	3.21463e-07	2.34713e-07	1.26181e-07	0.455521	0.161643
TCGA.53.7626.01A.12R.2066.07	0.00905148	2.92103e-07	7.08585e-07	0.42158	1.80893e-07	2.44559e-07	1.56318e-06	0.0334011	0.00160223	0.265512	0.26885
TCGA.62.A46O.01A.11R.A24H.07	0.37267	2.17806e-06	1.67992e-07	0.326659	0.0529922	0.195827	5.1762e-07	2.51614e-07	1.32913e-07	0.0518479	3.64524e-07
TCGA.44.A47G.01A.21R.A24H.07	0.00419473	0.000307738	0.000419749	0.247878	0.00142323	2.82056e-07	0.011646	0.0762852	0.0109999	0.36361	0.283235
TCGA.55.6969.01A.11R.1949.07	0.090649	0.170853	4.22343e-07	0.240669	9.17868e-06	0.00143255	0.0176705	2.48343e-07	5.11675e-07	0.478537	0.000178203

## Sheet: Supplementary Table 2
Supplementary Table 2. Colocalization analysis
probeID	ProbeChr	Gene	Probe_bp	topSNP	topSNP_chr	topSNP_bp	A1	A2	Freq	b_GWAS	se_GWAS	p_GWAS	b_eQTL	se_eQTL	p_eQTL	b_SMR	se_SMR	p_SMR	p_HEIDI	nsnp_HEIDI	tissue	FDR
ENSG00000138593	15	SECISBP2L	49280673	rs79234094	15	49409527	A	G	0.289264	-0.138995	0.018547	6.67e-14	0.267849	0.0248894	5.23e-27	-0.51893	0.0843801	7.75e-10	0.569522	20	Lung	1.36e-07
ENSG00000160588	11	MPZL3	118097409	rs10892226	11	118096618	A	G	0.502982	-0.0995838	0.016276	9.45e-10	0.221112	0.0273515	6.26e-16	-0.450377	0.0923156	1.07e-06	0.458004	6	Lung	9.4e-05
ENSG00000259531	15	RP11-295H24.3	49657321	rs1055254	15	49620200	T	C	0.257455	-0.110449	0.01932	1.08e-08	0.492261	0.057546	1.19e-17	-0.224371	0.0472053	2e-06	0.0109249	17	Lung	0.00011753
ENSG00000232615	5	CTD-2012J19.1	1614951	rs6862954	5	1591784	G	C	0.233598	-0.0945096	0.019565	1.36e-06	1.21162	0.0657355	7.31e-76	-0.0780027	0.0166931	2.97e-06	0.136156	6	Lung	0.000130774
ENSG00000188002	5	RP11-43F13.1	1599035	rs10043201	5	1600242	A	G	0.237575	-0.0897945	0.019455	3.92e-06	-0.817181	0.0501602	1.14e-59	0.109883	0.0247445	8.97e-06	0.112484	5	Lung	0.000315594
ENSG00000166262	15	FAM227B	49619159	rs17400916	15	49749304	T	G	0.270378	-0.102028	0.018733	5.14e-08	-0.245698	0.0346797	1.39e-12	0.415258	0.0961696	1.57e-05	0.00861013	12	Lung	0.000405162
ENSG00000196126	6	HLA-DRB1	32546546	rs28383314	6	32587213	C	T	0.661034	-0.0823401	0.017295	1.93e-06	-0.301564	0.0300522	1.07e-23	0.273044	0.0634785	1.7e-05	0.544302	5	Lung	0.000405162
ENSG00000162613	1	FUBP1	78409740	rs34517439	1	78450517	A	C	0.0914513	0.143669	0.027709	2.16e-07	-0.258106	0.034948	1.52e-13	-0.556628	0.13117	2.2e-05	0.534163	8	Lung	0.000405162
ENSG00000160593	11	AMICA1	118064455	rs11216827	11	118110202	T	A	0.500994	-0.101081	0.016269	5.19e-10	0.167744	0.0292029	9.24e-09	-0.602591	0.14287	2.47e-05	NA	NA	Lung	0.000405162
ENSG00000196735	6	HLA-DQA1	32595956	rs28533694	6	32587235	T	C	0.354871	-0.083474	0.018677	7.85e-06	0.504737	0.040331	6.19e-36	-0.165381	0.0392923	2.57e-05	0.00147908	4	Lung	0.000405162
ENSG00000164465	6	DCBLD1	117774980	rs2105907	6	117809225	G	A	0.434394	-0.0731806	0.016456	8.71e-06	0.387947	0.030101	5.25e-38	-0.188636	0.0448723	2.62e-05	0.143094	20	Lung	0.000405162
ENSG00000169684	15	CHRNA5	78857862	rs77434238	15	78836726	C	T	0.626243	0.080048	0.016741	1.74e-06	-0.465795	0.0534384	2.87e-18	-0.171852	0.0409932	2.76e-05	7.37e-05	20	Lung	0.000405162
ENSG00000271119	5	CTD-2012J19.3	1594741	rs9312899	5	1595616	C	G	0.235586	-0.0906865	0.019283	2.56e-06	0.511299	0.0577419	8.38e-19	-0.177365	0.0427028	3.27e-05	0.514569	6	Lung	0.000443348
ENSG00000239257	6	RPL23AP1	29694446	rs885945	6	29696852	T	C	0.186879	0.0873477	0.01949	7.41e-06	0.530444	0.0523329	3.83e-24	0.164669	0.0401742	4.15e-05	0.0827559	4	Lung	0.000521922
ENSG00000149575	11	SCN2B	118032666	rs12419365	11	118112332	A	C	0.0775348	0.1281	0.027393	2.92e-06	0.425157	0.0550639	1.15e-14	0.3013	0.0753262	6.34e-05	0.242243	7	Lung	0.000718009
ENSG00000165272	9	AQP3	33441152	rs60223038	9	33425147	G	T	0.33499	0.0758716	0.017258	1.1e-05	0.283732	0.0297355	1.4e-21	0.267406	0.0669705	6.53e-05	0.784533	5	Lung	0.000718009
ENSG00000157168	8	NRG1	31496902	rs4422737	8	32399849	A	G	0.612326	-0.0826439	0.016551	5.93e-07	0.257293	0.0396291	8.44e-11	-0.321205	0.0811518	7.56e-05	0.258621	13	Lung	0.000782206
ENSG00000204536	6	CCHCR1	31110216	rs2233956	6	31081205	C	T	0.152087	0.0917511	0.021889	2.77e-05	0.447932	0.0416169	5.13e-27	0.204833	0.0524417	9.39e-05	0.329986	14	Lung	0.000885853
ENSG00000204644	6	ZFP57	29640169	rs2747429	6	29648377	C	T	0.188867	0.0774526	0.019543	7.39e-05	1.26868	0.0571905	4.97e-109	0.0610498	0.0156481	9.56e-05	0.0114543	6	Lung	0.000885853
ENSG00000170949	19	ZNF160	53569859	rs329716	19	53590507	A	G	0.580517	0.0785963	0.01916	4.1e-05	0.45671	0.0395344	7.19e-31	0.172092	0.0445186	0.000110804	NA	NA	Lung	0.000975077
ENSG00000197937	19	ZNF347	53627325	rs329716	19	53590507	A	G	0.580517	0.0785963	0.01916	4.1e-05	0.346353	0.0325665	2.04e-26	0.226925	0.0592916	0.000129568	NA	NA	Lung	0.00108591
ENSG00000262539	17	RP11-259G18.3	44336917	rs184745911	17	43698899	G	A	0.238569	-0.0818599	0.021454	0.000135794	1.27604	0.0604973	9.32e-99	-0.0641515	0.0170858	0.000173576	0.447636	5	Lung	0.00124101
ENSG00000262500	17	RP11-259G18.2	44320972	rs184745911	17	43698899	G	A	0.238569	-0.0818599	0.021454	0.000135794	1.15477	0.0547508	9.54e-99	-0.0708885	0.0188802	0.000173581	0.504625	5	Lung	0.00124101
ENSG00000263503	17	RP11-707O23.5	43678235	rs184745911	17	43698899	G	A	0.238569	-0.0818599	0.021454	0.000135794	1.19235	0.0581137	1.5e-93	-0.0686543	0.0183015	0.000175931	NA	NA	Lung	0.00124101
ENSG00000264070	17	DND1P1	43663237	rs184745911	17	43698899	G	A	0.238569	-0.0818599	0.021454	0.000135794	1.28898	0.0640247	3.83e-90	-0.0635075	0.0169405	0.000177636	NA	NA	Lung	0.00124101
ENSG00000142319	5	SLC6A3	1392909	rs2617594	5	1448288	G	A	0.590457	-0.0652633	0.016662	8.97e-05	-0.707362	0.0560361	1.57e-36	0.0922629	0.024663	0.000183331	0.186637	4	Lung	0.00124101
ENSG00000225851	6	HLA-S	31349851	rs2523578	6	31328542	A	G	0.798211	-0.0790829	0.019625	5.58e-05	0.673492	0.0687045	1.1e-22	-0.117422	0.0315052	0.000193714	0.07763	14	Lung	0.00126273
ENSG00000232629	6	HLA-DQB2	32723875	rs114020256	6	32601797	A	G	0.296223	-0.0751288	0.019507	0.000117455	-0.710023	0.0552347	8.1e-38	0.105812	0.0286804	0.000224831	8.78e-05	4	Lung	0.00128689
ENSG00000204525	6	HLA-C	31236526	rs2523578	6	31328542	A	G	0.798211	-0.0790829	0.019625	5.58e-05	-0.442714	0.048301	4.92e-20	0.178632	0.0484239	0.000225205	0.155313	17	Lung	0.00128689
ENSG00000198276	20	UCKL1	62571186	rs112813285	20	62537170	T	C	0.0755467	-0.160819	0.032267	6.23e-07	0.220473	0.0402764	4.4e-08	-0.729427	0.197929	0.000228428	NA	NA	Lung	0.00128689
ENSG00000120915	8	EPHX2	27348296	rs149467044	8	27411100	G	T	0.167992	-0.094403	0.021757	1.43e-05	0.259115	0.0373067	3.77e-12	-0.364329	0.0990047	0.000233314	0.551071	3	Lung	0.00128689
ENSG00000244733	10	RP11-506M13.3	81420647	rs1650228	10	81406064	C	T	0.380716	0.0717614	0.018648	0.000118998	-0.524023	0.0417481	3.88e-36	-0.136943	0.0372211	0.000233981	0.42979	9	Lung	0.00128689
ENSG00000204538	6	PSORS1C2	31105313	rs2523578	6	31328542	A	G	0.798211	-0.0790829	0.019625	5.58e-05	0.593897	0.0683385	3.61e-18	-0.133159	0.036424	0.000256373	0.0704254	8	Lung	0.00133912
ENSG00000204540	6	PSORS1C1	31082527	rs2523578	6	31328542	A	G	0.798211	-0.0790829	0.019625	5.58e-05	0.531015	0.0616897	7.45e-18	-0.148928	0.0408068	0.000262669	0.196064	16	Lung	0.00133912
ENSG00000240053	6	LY6G5B	31637944	rs2763981	6	31840021	A	T	0.752485	-0.0768555	0.018417	3e-05	-0.158217	0.0212275	9.1e-14	0.48576	0.133406	0.000271364	0.328609	11	Lung	0.00133912
ENSG00000214401	17	KANSL1-AS1	44270942	rs111920741	17	44333412	A	G	0.239563	-0.0808544	0.021933	0.000227353	1.28203	0.0564501	3.5e-114	-0.0630675	0.0173319	0.00027391	0.324569	5	Lung	0.00133912
ENSG00000137312	6	FLOT1	30695486	rs149543464	6	30400763	A	G	0.082505	0.112616	0.027588	4.46e-05	0.271908	0.0344901	3.18e-15	0.41417	0.114255	0.000289015	0.316269	13	Lung	0.00134383
ENSG00000174788	19	PCP2	7696497	rs2279042	19	7697168	T	C	0.377734	-0.0653944	0.017021	0.000122023	-0.414648	0.0379973	1e-27	0.157711	0.0435191	0.000290146	0.0937753	3	Lung	0.00134383
ENSG00000170954	19	ZNF415	53611132	rs329716	19	53590507	A	G	0.580517	0.0785963	0.01916	4.1e-05	0.259028	0.0349963	1.35e-13	0.303428	0.0845694	0.000333332	NA	NA	Lung	0.00138262
ENSG00000244731	6	C4A	31949801	rs1269852	6	32080191	C	G	0.0755467	0.103068	0.027808	0.000210155	-0.939306	0.071197	9.62e-40	-0.109728	0.0307509	0.000359339	0.0312147	10	Lung	0.00138262
ENSG00000232871	19	SEC1P	49141328	rs35866622	19	49218060	T	C	0.440358	0.0701822	0.016476	2.05e-05	0.359783	0.0552159	7.22e-11	0.195068	0.0547115	0.000363305	0.365561	13	Lung	0.00138262
ENSG00000198502	6	HLA-DRB5	32485120	rs9271423	6	32587897	T	G	0.87674	-0.0871974	0.024169	0.000308873	-1.28942	0.0612768	2.68e-98	0.0676253	0.0190176	0.00037664	0.000605732	8	Lung	0.00138262
ENSG00000206344	6	HCG27	31165537	rs2523578	6	31328542	A	G	0.798211	-0.0790829	0.019625	5.58e-05	0.295102	0.0394529	7.44e-14	-0.267985	0.0755393	0.000388725	0.744079	10	Lung	0.00138262
ENSG00000271581	6	XXbac-BPG248L24.12	31324424	rs2523578	6	31328542	A	G	0.798211	-0.0790829	0.019625	5.58e-05	0.484395	0.0654707	1.38e-13	-0.163261	0.046134	0.000401876	0.361754	7	Lung	0.00138262
ENSG00000108592	17	FTSJ3	61896793	rs2727301	17	61965043	C	T	0.218688	0.0796297	0.020116	7.54e-05	0.277179	0.0351061	2.89e-15	0.287286	0.0811846	0.000402139	NA	NA	Lung	0.00138262
ENSG00000175445	8	LPL	19759228	rs28550053	8	19934305	G	A	0.176938	-0.0870405	0.021962	7.39e-05	0.358544	0.0459955	6.43e-15	-0.242761	0.0687154	0.000411114	NA	NA	Lung	0.00138262
ENSG00000064012	2	CASP8	202098166	rs3769821	2	202123430	T	C	0.644135	-0.0623586	0.017039	0.000252557	0.434676	0.0325088	8.93e-41	-0.14346	0.0406411	0.000415684	NA	NA	Lung	0.00138262
ENSG00000237541	6	HLA-DQA2	32709119	rs114020256	6	32601797	A	G	0.296223	-0.0751288	0.019507	0.000117455	-0.577874	0.0663189	2.94e-18	0.130009	0.0369069	0.000427298	5.12e-07	6	Lung	0.00138262
ENSG00000103811	15	CTSH	79213400	rs2289702	15	79237293	T	C	0.105368	-0.10484	0.028438	0.000227342	-0.450109	0.0377078	7.61e-33	0.232921	0.0661249	0.000427583	0.00722303	9	Lung	0.00138262
ENSG00000196260	6	SFTA2	30899130	rs2233956	6	31081205	C	T	0.152087	0.0917511	0.021889	2.77e-05	0.181504	0.0279886	8.88e-11	0.505505	0.143597	0.00043107	0.828259	6	Lung	0.00138262
ENSG00000026297	6	RNASET2	167342992	rs398278	6	167388169	G	A	0.503976	-0.0603818	0.016233	0.000199494	-0.337518	0.0309709	1.18e-27	0.178899	0.0508196	0.000431084	0.388525	5	Lung	0.00138262
ENSG00000229391	6	HLA-DRB6	32520490	rs9271423	6	32587897	T	G	0.87674	-0.0871974	0.024169	0.000308873	1.12958	0.0707354	2.1e-57	-0.0771945	0.0219357	0.000432972	0.00612478	9	Lung	0.00138262
ENSG00000235821	6	IFITM4P	29718506	rs885947	6	29696656	A	G	0.202783	0.0799169	0.019132	2.95e-05	-0.32303	0.0495096	6.82e-11	-0.247398	0.0703246	0.000434912	0.123732	3	Lung	0.00138262
ENSG00000135587	6	SMPD2	109761966	rs12524502	6	109654221	G	A	0.317097	0.0674128	0.017725	0.00014286	0.230026	0.024859	2.18e-20	0.293066	0.0833115	0.000435281	0.467426	4	Lung	0.00138262
ENSG00000176681	17	LRRC37A	44370099	rs184745911	17	43698899	G	A	0.238569	-0.0818599	0.021454	0.000135794	0.574429	0.0632885	1.12e-19	-0.142507	0.0405144	0.000435753	0.0757893	5	Lung	0.00138262
ENSG00000214922	6	HLA-F-AS1	29694378	rs885947	6	29696656	A	G	0.202783	0.0799169	0.019132	2.95e-05	0.193257	0.0297078	7.76e-11	0.413527	0.11765	0.000439924	0.124059	3	Lung	0.00138262
ENSG00000205106	11	CTD-2210P24.4	45792983	rs144234126	11	45830485	T	C	0.0596421	0.172794	0.038584	7.52e-06	0.645036	0.114497	1.76e-08	0.267883	0.0764139	0.000455444	NA	NA	Lung	0.00139565
ENSG00000227827	16	RP11-958N24.2	16450081	rs56299644	16	16287425	T	G	0.188867	0.0824561	0.021178	9.89e-05	0.668814	0.0837508	1.4e-15	0.123287	0.0352281	0.000465811	NA	NA	Lung	0.00139565
ENSG00000204622	6	HLA-J	29974360	rs2517910	6	29688501	C	A	0.600398	-0.0632142	0.016303	0.000105558	0.378231	0.0470216	8.71e-16	-0.167131	0.0478498	0.000477936	0.202048	4	Lung	0.00139565
ENSG00000204650	17	CRHR1-IT1	43697694	rs112596352	17	44170238	A	G	0.240557	-0.0731472	0.021007	0.000497565	1.218	0.027309	0	-0.0600552	0.0172996	0.000517606	NA	NA	Lung	0.00139565
ENSG00000214425	17	LRRC37A4P	43578685	rs112596352	17	44170238	A	G	0.240557	-0.0731472	0.021007	0.000497565	-1.21362	0.0298853	0	0.0602719	0.0173729	0.000521799	NA	NA	Lung	0.00139565
ENSG00000130612	19	CYP2G1P	41396731	rs28602288	19	41388740	T	C	0.648111	0.0671339	0.017779	0.000159338	0.43778	0.0499316	1.83e-18	0.153351	0.044218	0.000524231	0.131346	4	Lung	0.00139565
ENSG00000101639	18	CEP192	12991361	rs498685	18	13088673	C	T	0.59841	0.0588279	0.016658	0.000413295	-0.653598	0.035742	1.06e-74	-0.0900062	0.0259575	0.000525437	NA	NA	Lung	0.00139565
ENSG00000268204	19	CTD-3214H19.6	7698652	rs11672067	19	7699532	G	A	0.383698	-0.0623734	0.016891	0.00022185	-0.415507	0.0412146	6.67e-24	0.150114	0.0432927	0.000525484	0.074472	5	Lung	0.00139565
ENSG00000140323	15	DISP2	40650436	rs12593725	15	40686766	A	G	0.311133	0.0639546	0.0173	0.000218379	0.51928	0.0520229	1.83e-23	0.12316	0.0355268	0.00052692	NA	NA	Lung	0.00139565
ENSG00000198077	19	CYP2A7	41381344	rs28602288	19	41388740	T	C	0.648111	0.0671339	0.017779	0.000159338	0.463541	0.0532101	3e-18	0.144828	0.0418028	0.000531097	0.0397439	9	Lung	0.00139565
ENSG00000181126	6	HLA-V	29758731	rs2747429	6	29648377	C	T	0.188867	0.0774526	0.019543	7.39e-05	-0.36129	0.0512816	1.85e-12	-0.214378	0.0620636	0.000551999	NA	NA	Lung	0.00139565
ENSG00000084072	1	PPIE	40157854	rs553057	1	40214375	C	G	0.549702	0.0590093	0.016654	0.000395212	0.71452	0.0472918	1.42e-51	0.0825859	0.0239403	0.000561297	NA	NA	Lung	0.00139565
ENSG00000179344	6	HLA-DQB1	32627244	rs9271423	6	32587897	T	G	0.87674	-0.0871974	0.024169	0.000308873	-0.682935	0.0590283	5.87e-31	0.12768	0.0370707	0.000572662	3.44e-06	4	Lung	0.00139565
ENSG00000103226	16	NOMO3	16326352	rs4780598	16	16290343	T	C	0.192843	0.0872817	0.02083	2.79e-05	-0.392036	0.0649816	1.61e-09	-0.222637	0.0646911	0.000578411	NA	NA	Lung	0.00139565
ENSG00000230701	22	FBXW4P1	23605323	rs9612269	22	23611357	G	A	0.33002	0.0702814	0.017749	7.5e-05	0.207735	0.0299632	4.12e-12	0.338322	0.0983942	0.000585078	0.265265	7	Lung	0.00139565
ENSG00000176386	9	CDC26	116018115	rs2296073	9	116061628	C	T	0.321074	0.0615682	0.017063	0.000308205	-0.39844	0.0355309	3.49e-29	-0.154523	0.0449869	0.00059288	NA	NA	Lung	0.00139565
ENSG00000238083	17	LRRC37A2	44588877	rs113788190	17	44161302	G	A	0.240557	-0.0729342	0.020938	0.000495097	0.963666	0.0495379	2.74e-84	-0.0756841	0.022073	0.000606245	0.0210328	5	Lung	0.00139565
ENSG00000070476	3	ZXDC	126156444	rs1799387	3	126204213	G	A	0.602386	0.0627119	0.016661	0.000167248	0.186578	0.0224766	1.03e-16	0.336116	0.0980491	0.000607955	0.478521	7	Lung	0.00139565
ENSG00000255422	11	AP002954.4	118575316	rs7926970	11	118559881	G	T	0.315109	0.0627128	0.017744	0.000408903	-0.670466	0.0476232	5.14e-45	-0.0935361	0.0272864	0.000608174	0.371711	4	Lung	0.00139565
ENSG00000182264	19	IZUMO1	49244109	rs281386	19	49217305	G	A	0.371769	-0.0609089	0.017199	0.000397906	-0.521558	0.0389932	8.39e-41	0.116783	0.0341125	0.000618297	0.0069961	13	Lung	0.00139565
ENSG00000198909	17	MAP3K3	61699775	rs2727301	17	61965043	C	T	0.218688	0.0796297	0.020116	7.54e-05	0.199614	0.0293282	1e-11	0.398918	0.116579	0.00062194	NA	NA	Lung	0.00139565
ENSG00000179428	7	AC073072.5	22765014	rs80156335	7	22810569	C	T	0.578529	-0.0620429	0.01704	0.000271588	-0.46733	0.0469929	2.66e-23	0.13276	0.0388295	0.000628379	0.224044	4	Lung	0.00139565
ENSG00000101161	20	PRPF6	62612488	rs112219537	20	62620029	A	G	0.130219	-0.0978047	0.023792	3.94e-05	-0.1807	0.0294018	7.95e-10	0.541255	0.158404	0.000633325	NA	NA	Lung	0.00139565
ENSG00000188199	10	NUTM2B	81462983	rs7921725	10	81588553	C	T	0.724652	-0.074028	0.020945	0.000408592	0.732291	0.0553442	5.77e-40	-0.101091	0.0296048	0.00063858	0.290213	9	Lung	0.00139565
ENSG00000108379	17	WNT3	44839872	rs199504	17	44861003	T	C	0.779324	0.0755838	0.020429	0.000215824	-0.362467	0.040993	9.39e-19	-0.208526	0.061096	0.000642318	0.180819	4	Lung	0.00139565
ENSG00000223534	6	HLA-DQB1-AS1	32627657	rs9271423	6	32587897	T	G	0.87674	-0.0871974	0.024169	0.000308873	-0.526918	0.051817	2.73e-24	0.165486	0.04867	0.000673466	NA	NA	Lung	0.00143022
ENSG00000228570	10	NUTM2E	81601114	rs2678613	10	81428199	T	C	0.201789	0.0808931	0.023223	0.000495279	0.9016	0.0578836	1.06e-54	0.0897217	0.0263938	0.000675457	0.190605	10	Lung	0.00143022
ENSG00000124613	6	ZNF391	27342394	rs13201985	6	27433633	A	G	0.644135	0.0601269	0.016862	0.000362819	0.347417	0.0313206	1.37e-28	0.173068	0.0509816	0.000686976	0.0348572	6	Lung	0.00143022
ENSG00000136875	9	PRPF4	116037623	rs7849326	9	116057006	A	G	0.32505	0.0610678	0.01703	0.000336039	0.436176	0.0415829	9.67e-26	0.140007	0.0412624	0.000691069	NA	NA	Lung	0.00143022
ENSG00000154803	17	FLCN	17115526	rs4985771	17	16899251	T	G	0.50994	0.063806	0.016933	0.000164437	0.313533	0.0403801	8.19e-15	0.203506	0.0600309	0.000698859	NA	NA	Lung	0.00143022
ENSG00000186868	17	MAPT	43971748	rs111327992	17	44126691	A	G	0.240557	-0.0730181	0.020768	0.00043844	0.599019	0.0497566	2.22e-33	-0.121896	0.0361183	0.000738378	0.0706709	5	Lung	0.00147521
ENSG00000232300	17	FAM215B	44636196	rs184745911	17	43698899	G	A	0.238569	-0.0818599	0.021454	0.000135794	0.527974	0.0731886	5.44e-13	-0.155045	0.0459685	0.000743915	0.267472	4	Lung	0.00147521
ENSG00000230795	6	HLA-K	29894236	rs114088589	6	29819602	T	C	0.193837	0.0748458	0.02038	0.00024016	-0.591256	0.0694548	1.7e-17	-0.126588	0.0375398	0.000745984	0.0881134	6	Lung	0.00147521
ENSG00000238755	3	RP11-23D24.2	153102723	rs6440902	3	153323141	C	T	0.183897	0.071915	0.020084	0.000342697	0.555264	0.0564621	8.01e-23	0.129515	0.0384932	0.000766487	0.223199	5	Lung	0.00149891
ENSG00000272221	6	XXbac-BPG181B23.7	31362066	rs2523578	6	31328542	A	G	0.798211	-0.0790829	0.019625	5.58e-05	-0.404661	0.0665299	1.18e-09	0.19543	0.0581753	0.000781311	NA	NA	Lung	0.00151111
ENSG00000196301	6	HLA-DRB9	32427598	rs9271423	6	32587897	T	G	0.87674	-0.0871974	0.024169	0.000308873	0.674264	0.073751	6.11e-20	-0.129322	0.0385351	0.000790892	0.0653188	3	Lung	0.00151301
ENSG00000186862	10	PDZD7	102767440	rs7090429	10	102776398	G	C	0.166004	0.0870672	0.024114	0.000305464	0.411043	0.0462195	5.93e-19	0.21182	0.0633161	0.00082152	NA	NA	Lung	0.0015547
ENSG00000228078	6	HLA-U	29901878	rs114088589	6	29819602	T	C	0.193837	0.0748458	0.02038	0.00024016	0.642363	0.0806889	1.71e-15	0.116516	0.0349398	0.000853679	0.0465243	4	Lung	0.00159838
ENSG00000076924	19	XAB2	7684411	rs4804217	19	7699347	T	C	0.385686	-0.0617127	0.01686	0.000251982	-0.213147	0.0265895	1.09e-15	0.289531	0.0869562	0.000869647	0.116015	3	Lung	0.00161114
ENSG00000176998	6	HCG4	29758816	rs114088589	6	29819602	T	C	0.193837	0.0748458	0.02038	0.00024016	-0.592913	0.0760127	6.18e-15	-0.126234	0.0379919	0.000891648	0.0708668	5	Lung	0.00162029
ENSG00000204632	6	HLA-G	29794744	rs149543464	6	30400763	A	G	0.082505	0.112616	0.027588	4.46e-05	-0.522671	0.0914153	1.08e-08	-0.215463	0.0648547	0.000893001	NA	NA	Lung	0.00162029
ENSG00000129347	19	KRI1	10663761	rs9749078	19	10636904	T	C	0.333996	-0.0655577	0.017792	0.000229076	-0.263948	0.0347398	3.01e-14	0.248374	0.0749157	0.00091521	NA	NA	Lung	0.00163943
ENSG00000204520	6	MICA	31371356	rs2523578	6	31328542	A	G	0.798211	-0.0790829	0.019625	5.58e-05	-0.236301	0.0405944	5.85e-09	0.33467	0.10101	0.00092218	NA	NA	Lung	0.00163943
ENSG00000155749	2	ALS2CR12	202152994	rs3769821	2	202123430	T	C	0.644135	-0.0623586	0.017039	0.000252557	-0.25054	0.0324316	1.12e-14	0.248897	0.0752549	0.000941718	NA	NA	Lung	0.00165742
ENSG00000185829	17	ARL17A	44594068	rs112275277	17	43981958	T	C	0.239563	-0.0746664	0.020594	0.000288197	0.544794	0.0689957	2.88e-15	-0.137054	0.041596	0.000984586	0.157821	5	Lung	0.00168637
ENSG00000186470	6	BTN3A2	26365387	rs2393923	6	27270261	C	T	0.333996	0.0623051	0.017519	0.000375855	-0.38534	0.0441386	2.54e-18	-0.161689	0.0490914	0.00098904	NA	NA	Lung	0.00168637
ENSG00000177406	12	RP11-218M22.1	740057	rs887512	12	678210	G	A	0.84493	-0.0776367	0.022132	0.000451544	-0.387141	0.0408967	2.9e-21	0.200539	0.0609667	0.00100432	NA	NA	Lung	0.00168637
ENSG00000225484	10	RP11-773D16.1	81563813	rs2559752	10	81416836	C	T	0.333002	0.0685769	0.018514	0.00021209	-0.311182	0.0435087	8.54e-13	-0.220376	0.0670011	0.00100496	0.206943	4	Lung	0.00168637
ENSG00000156103	8	MMP16	89044237	rs149013257	8	89590682	A	G	0.295229	-0.0652492	0.01851	0.000423438	0.32724	0.0358134	6.4e-20	-0.199393	0.0606273	0.00100607	0.170259	11	Lung	0.00168637
ENSG00000272236	6	XXbac-BPG170G13.32	29719742	rs2517910	6	29688501	C	A	0.600398	-0.0632142	0.016303	0.000105558	0.288615	0.0469839	8.11e-10	-0.219026	0.0667989	0.00104218	0.251177	4	Lung	0.00173041
ENSG00000135698	16	MPHOSPH6	82181403	rs2967374	16	82209861	G	A	0.784294	-0.0778551	0.019387	5.92e-05	-0.196073	0.0348097	1.77e-08	0.397072	0.121433	0.00107589	0.515058	3	Lung	0.00175834
ENSG00000105889	7	STEAP1B	22459063	rs80156335	7	22810569	C	T	0.578529	-0.0620429	0.01704	0.000271588	-0.398781	0.0537109	1.13e-13	0.155581	0.0475918	0.00107898	0.828471	4	Lung	0.00175834
ENSG00000272462	6	U91328.19	25992890	rs75397441	6	26022392	T	C	0.0815109	-0.105828	0.02911	0.000277434	-0.606466	0.0823182	1.74e-13	0.174499	0.0535252	0.00111359	NA	NA	Lung	0.00177234
ENSG00000226251	1	RP11-15I11.3	212398620	rs10863966	1	212603619	T	G	0.349901	0.059161	0.016636	0.000376374	0.452334	0.0554984	3.63e-16	0.130791	0.0401266	0.00111629	NA	NA	Lung	0.00177234
ENSG00000101384	20	JAG1	10618332	rs761471	20	11210968	A	C	0.463221	0.0567328	0.016257	0.000483337	0.338422	0.0371867	8.98e-20	0.167639	0.0514484	0.00112044	NA	NA	Lung	0.00177234
ENSG00000012061	19	ERCC1	45910591	rs12979410	19	45937331	C	G	0.16004	0.0835734	0.022176	0.000164119	-0.247928	0.0383459	1.01e-10	-0.337087	0.103531	0.00113027	NA	NA	Lung	0.00177234
ENSG00000204338	6	CYP21A1P	31973413	rs1150755	6	32038550	T	C	0.111332	0.0833738	0.023933	0.000494778	-0.712077	0.0781356	7.99e-20	-0.117085	0.035982	0.00113792	0.141038	19	Lung	0.00177234
ENSG00000005981	7	ASB4	95107756	rs11767787	7	95026753	C	T	0.255467	-0.0644479	0.018274	0.000420649	0.424472	0.0509521	8.03e-17	-0.151831	0.04675	0.00116334	NA	NA	Lung	0.00179603
ENSG00000229212	15	RP11-561C5.4	85747141	rs6496965	15	85850452	C	A	0.328032	-0.0604615	0.017161	0.000426314	-0.394832	0.0476191	1.12e-16	0.153132	0.0472252	0.00118445	0.532759	3	Lung	0.00181273
ENSG00000214894	6	LINC00243	30766431	rs3094222	6	31081434	G	A	0.0864811	0.104936	0.026176	6.1e-05	0.456293	0.08347	4.59e-08	0.229975	0.0711391	0.00122605	0.991274	6	Lung	0.00185046
ENSG00000119411	9	BSPRY	116111821	rs2296073	9	116061628	C	T	0.321074	0.0615682	0.017063	0.000308205	0.17451	0.0240279	3.79e-13	0.352806	0.109179	0.00123163	NA	NA	Lung	0.00185046
ENSG00000174749	4	C4orf32	113066553	rs1968489	4	113034504	C	T	0.249503	0.0684845	0.018177	0.000164748	-0.187495	0.0299063	3.62e-10	-0.36526	0.113106	0.00124065	0.449952	4	Lung	0.00185046
ENSG00000141252	17	VPS53	411908	rs145221578	17	421262	C	T	0.0417495	-0.160613	0.045087	0.000367604	-0.731832	0.0967968	4.02e-14	0.219467	0.0681045	0.00127076	NA	NA	Lung	0.00187944
ENSG00000137265	6	IRF4	391739	rs12203592	6	396321	T	C	0.116302	0.106694	0.029925	0.000363287	0.340785	0.0456248	8.06e-14	0.313083	0.0973031	0.00129265	0.285116	3	Lung	0.00188478
ENSG00000108509	17	CAMTA2	4871287	rs60193288	17	4879485	C	G	0.580517	-0.0580783	0.016618	0.000474395	-0.185345	0.0225545	2.08e-16	0.313352	0.0974315	0.00129932	NA	NA	Lung	0.00188478
ENSG00000239272	14	RPL21P10	78149545	rs8017520	14	78370882	T	C	0.139165	-0.0924443	0.026129	0.000403246	0.648305	0.0842438	1.41e-14	-0.142594	0.0443589	0.0013065	NA	NA	Lung	0.00188478
ENSG00000165269	9	AQP7	33384765	rs75671781	9	33421220	T	C	0.191849	0.0802464	0.020511	9.14e-05	0.2468	0.0440813	2.16e-08	0.325147	0.101388	0.00134151	NA	NA	Lung	0.00191956
ENSG00000156110	10	ADK	75910960	rs2395075	10	75768180	G	A	0.239563	0.0694514	0.018719	0.000207148	0.160614	0.0253662	2.42e-10	0.432412	0.135081	0.0013689	NA	NA	Lung	0.00194296
ENSG00000224389	6	C4B	31982539	rs537160	6	31916400	G	A	0.752485	-0.0669696	0.017953	0.000191307	-0.262882	0.0422965	5.13e-10	0.254752	0.0796491	0.00138181	0.390255	6	Lung	0.00194559
ENSG00000124508	6	BTN2A2	26383324	rs3757149	6	26381316	C	T	0.137177	-0.0909931	0.025603	0.000379507	-0.26165	0.03645	7.06e-13	0.347766	0.109188	0.00144748	0.299456	3	Lung	0.00202188
ENSG00000254207	8	RP11-43A14.1	675188	rs1703937	8	606452	A	T	0.353877	0.0585368	0.01671	0.000459981	0.448491	0.0606136	1.37e-13	0.130519	0.041223	0.00154456	0.129564	4	Lung	0.00209636
ENSG00000225190	17	PLEKHM1	43513266	rs111511018	17	43794828	C	T	0.239563	-0.0785012	0.02056	0.000134487	0.187592	0.0331227	1.48e-08	-0.418468	0.13218	0.00154604	NA	NA	Lung	0.00209636
ENSG00000272447	10	RP11-182L21.6	81585658	rs9415202	10	81436328	C	G	0.162028	0.0874494	0.025009	0.000470891	0.433228	0.058145	9.28e-14	0.201855	0.0637682	0.0015484	0.576913	6	Lung	0.00209636
ENSG00000273340	6	MICE	29709508	rs2517910	6	29688501	C	A	0.600398	-0.0632142	0.016303	0.000105558	0.266098	0.0485488	4.23e-08	-0.23756	0.0750478	0.00154845	NA	NA	Lung	0.00209636
ENSG00000204301	6	NOTCH4	32162620	rs116667074	6	32285362	T	C	0.0785288	0.104148	0.028074	0.000207487	-0.333402	0.0555752	1.98e-09	-0.31238	0.0990041	0.00160378	0.437195	5	Lung	0.00215469
ENSG00000230521	6	HCG4P7	29855071	rs114088589	6	29819602	T	C	0.193837	0.0748458	0.02038	0.00024016	0.423522	0.070555	1.94e-09	0.176722	0.0564119	0.00173197	NA	NA	Lung	0.00229856
ENSG00000260273	6	RP11-425D10.10	109703998	rs11753645	6	109695054	C	T	0.313121	0.067511	0.017668	0.000132929	0.36057	0.0659573	4.58e-08	0.187234	0.0597835	0.00173698	0.343871	3	Lung	0.00229856
ENSG00000170775	7	GPR37	124386051	rs10268372	7	124487310	A	G	0.689861	0.0634639	0.017493	0.000285726	-0.36327	0.0587522	6.29e-10	-0.174702	0.0558316	0.00175352	NA	NA	Lung	0.00230313
ENSG00000233942	7	AC004012.1	95101147	rs11767787	7	95026753	C	T	0.255467	-0.0644479	0.018274	0.000420649	0.377577	0.056593	2.53e-11	-0.170688	0.0547439	0.0018212	NA	NA	Lung	0.0023743
ENSG00000255310	8	AF131215.2	10965298	rs4072134	8	11872395	G	A	0.476143	0.0663756	0.017725	0.000180559	-0.271119	0.048441	2.18e-08	-0.244821	0.0786611	0.00185603	NA	NA	Lung	0.00240192
ENSG00000174705	5	SH3PXD2B	171752185	rs2569238	5	171795126	G	T	0.342942	0.0604768	0.016973	0.000366345	0.161068	0.0253781	2.2e-10	0.375474	0.120849	0.00189014	NA	NA	Lung	0.00242821
ENSG00000114544	3	SLC41A3	125725198	rs11543284	3	125725455	C	G	0.135189	-0.114038	0.030949	0.000228965	-0.376359	0.0655124	9.2e-09	0.303003	0.0976938	0.00192504	NA	NA	Lung	0.00244414
ENSG00000113971	3	NPHP3	132276986	rs62292953	3	132202449	A	T	0.134195	0.0873	0.023321	0.000181526	-0.235179	0.0424927	3.12e-08	-0.371207	0.119715	0.00193032	NA	NA	Lung	0.00244414
ENSG00000204516	6	MICB	31462658	rs9267488	6	31514247	G	A	0.082505	0.0959264	0.026833	0.000350251	0.366138	0.0592863	6.58e-10	0.261995	0.0846797	0.00197507	0.447965	6	Lung	0.00246218
ENSG00000156096	4	UGT2B4	70345883	rs17614939	4	70360229	G	A	0.194831	-0.0763207	0.020817	0.000246161	0.408645	0.0709657	8.49e-09	-0.186765	0.0603903	0.00198388	0.255469	3	Lung	0.00246218
ENSG00000259416	15	RP11-158M2.5	86298172	rs62025262	15	86293233	A	G	0.205765	-0.0680176	0.019365	0.000444089	-0.300481	0.0461579	7.52e-11	0.226362	0.073229	0.00199377	0.267334	4	Lung	0.00246218
ENSG00000118094	11	TREH	118528026	rs4938530	11	118560570	T	G	0.315109	0.0634845	0.017779	0.000355812	0.345686	0.0560533	6.96e-10	0.183648	0.05943	0.00200052	NA	NA	Lung	0.00246218
ENSG00000101605	18	MYOM1	3066805	rs1791104	18	3257565	A	G	0.703777	-0.0648154	0.01818	0.00036358	0.242019	0.0393409	7.66e-10	-0.267811	0.086821	0.00203801	NA	NA	Lung	0.00248119
ENSG00000137574	8	TGS1	56685701	rs10808902	8	56684531	T	C	0.890656	-0.0894521	0.025468	0.000444161	0.240373	0.0376942	1.81e-10	-0.372139	0.12096	0.0020942	NA	NA	Lung	0.00248119
ENSG00000272489	10	RP11-182L21.5	81422948	rs1623193	10	81427486	C	A	0.201789	0.0816178	0.023215	0.00043847	-0.333745	0.0525437	2.13e-10	-0.244551	0.0795036	0.00209813	0.709507	7	Lung	0.00248119
ENSG00000198874	7	TYW1	66460160	rs149656972	7	66789140	G	A	0.0457256	-0.134193	0.037166	0.000305457	0.387688	0.0660459	4.36e-09	-0.346137	0.112549	0.00210208	0.342493	5	Lung	0.00248119
ENSG00000113504	5	SLC12A7	1050499	rs13186688	5	1096009	T	C	0.411531	-0.0606177	0.016774	0.000301696	-0.188675	0.0322289	4.79e-09	0.321281	0.104479	0.00210442	NA	NA	Lung	0.00248119
ENSG00000143185	1	XCL2	168510003	rs11799626	1	168515680	T	C	0.32008	-0.0660383	0.018115	0.000266932	-0.248742	0.0435361	1.11e-08	0.265489	0.0863881	0.00211766	NA	NA	Lung	0.00248119
ENSG00000183833	3	MAATS1	119421869	rs12496482	3	119415831	A	C	0.751491	0.0715067	0.019736	0.000291011	-0.146066	0.0253054	7.83e-09	-0.489551	0.15953	0.00214989	NA	NA	Lung	0.00248119
ENSG00000146109	6	ABT1	26597180	rs72843633	6	27182949	T	C	0.105368	-0.104169	0.029514	0.000416371	-0.274554	0.0442234	5.35e-10	0.379412	0.123655	0.00215279	0.201479	4	Lung	0.00248119
ENSG00000106610	7	STAG3L4	66767608	rs149656972	7	66789140	G	A	0.0457256	-0.134193	0.037166	0.000305457	-0.610007	0.105281	6.87e-09	0.219986	0.0717889	0.00218147	0.650143	7	Lung	0.00248119
ENSG00000265399	18	RP13-270P17.2	3190395	rs1791104	18	3257565	A	G	0.703777	-0.0648154	0.01818	0.00036358	0.335556	0.056029	2.11e-09	-0.193158	0.063052	0.00218781	NA	NA	Lung	0.00248119
ENSG00000176108	17	CHMP6	78965398	rs11655877	17	78972485	C	T	0.383698	-0.0586243	0.016655	0.000431738	-0.146854	0.0236279	5.12e-10	0.399201	0.130337	0.00219243	NA	NA	Lung	0.00248119
ENSG00000259630	15	CTD-2262B20.1	85958459	rs8043071	15	85857133	G	A	0.365805	-0.0574448	0.016488	0.00049406	0.292563	0.0455736	1.37e-10	-0.19635	0.0641221	0.00219767	0.179575	3	Lung	0.00248119
ENSG00000224897	7	RP11-3B12.1	124569927	rs17388970	7	124896529	G	T	0.50994	-0.0570852	0.016194	0.000423477	0.315072	0.0509869	6.43e-10	-0.181181	0.0591725	0.00219924	NA	NA	Lung	0.00248119
ENSG00000260103	15	RP11-10O17.1	74770411	rs4073149	15	74898419	A	G	0.0864811	0.106501	0.029087	0.000250807	-0.373891	0.0678243	3.53e-08	-0.284845	0.0933919	0.00228843	0.114919	6	Lung	0.00256537
ENSG00000273142	7	RP11-458F8.4	66367844	rs188887483	7	65902706	C	T	0.0109344	-0.264282	0.0752	0.000440768	-0.705472	0.117015	1.65e-09	0.374617	0.123384	0.00239582	NA	NA	Lung	0.00266877
ENSG00000121577	3	POPDC2	119355304	rs12496482	3	119415831	A	C	0.751491	0.0715067	0.019736	0.000291011	0.232506	0.0419093	2.89e-08	0.307548	0.101382	0.00241699	NA	NA	Lung	0.00267468
ENSG00000085415	18	SEH1L	12947132	rs498685	18	13088673	C	T	0.59841	0.0588279	0.016658	0.000413295	-0.105657	0.0179187	3.71e-09	-0.556782	0.183775	0.00244808	NA	NA	Lung	0.00267468
ENSG00000166793	11	YPEL4	57412560	rs1647400	11	57472961	C	G	0.82505	0.074952	0.021356	0.000448797	0.230297	0.0384076	2.02e-09	0.325458	0.10745	0.00245415	NA	NA	Lung	0.00267468
ENSG00000167840	17	ZNF232	5008836	rs112285136	17	4894133	A	G	0.50497	-0.0567007	0.016152	0.000447363	0.297902	0.0497767	2.17e-09	-0.190333	0.0628582	0.00246192	NA	NA	Lung	0.00267468
ENSG00000216901	6	AL022393.7	28143966	rs2393923	6	27270261	C	T	0.333996	0.0623051	0.017519	0.000375855	0.338071	0.0588989	9.48e-09	0.184296	0.0609614	0.00250153	NA	NA	Lung	0.00269271
ENSG00000233621	1	RP11-422J8.1	37920480	rs10908352	1	37911507	T	C	0.244533	0.0646035	0.018433	0.000457141	0.333825	0.0559308	2.39e-09	0.193525	0.0640336	0.00250911	NA	NA	Lung	0.00269271
ENSG00000259295	15	CSPG4P12	85734669	rs28671689	15	85849099	G	C	0.366799	-0.0578325	0.01651	0.00046014	-0.31333	0.0525552	2.49e-09	0.184574	0.0611138	0.00252637	0.290509	3	Lung	0.00269479
ENSG00000105852	7	PON3	94989256	rs11767787	7	95026753	C	T	0.255467	-0.0644479	0.018274	0.000420649	0.205989	0.0354252	6.07e-09	-0.312871	0.103756	0.0025659	NA	NA	Lung	0.00272047
ENSG00000005421	7	PON1	94926988	rs17882539	7	95026408	A	G	0.255467	-0.0643604	0.018254	0.000422221	0.291885	0.0509798	1.03e-08	-0.220499	0.0734452	0.00268013	NA	NA	Lung	0.00280254
ENSG00000132199	18	ENOSF1	670324	rs1059393	18	672836	G	A	0.132207	-0.0825548	0.023671	0.000487282	0.181977	0.0308483	3.66e-09	-0.453655	0.151109	0.00268066	NA	NA	Lung	0.00280254
ENSG00000198794	15	SCAMP5	75249560	rs28431073	15	75107637	C	A	0.0487078	0.148859	0.041623	0.000348369	0.610778	0.110708	3.45e-08	0.24372	0.0812134	0.00269107	NA	NA	Lung	0.00280254
ENSG00000204351	6	SKIV2L	31926857	rs4713555	6	32575524	T	G	0.309145	-0.0674719	0.019125	0.000418688	0.202726	0.0356381	1.28e-08	-0.332823	0.11101	0.00271625	NA	NA	Lung	0.00281212
ENSG00000044459	9	CNTLN	17134980	rs2584536	9	17442085	G	A	0.599404	-0.0586783	0.016561	0.000395394	-0.157903	0.0284863	2.97e-08	0.37161	0.124476	0.0028322	NA	NA	Lung	0.00291502
ENSG00000261575	17	RP11-259G18.1	44344403	rs62057101	17	43885291	A	G	0.239563	-0.0709022	0.020262	0.000466606	0.37119	0.0653919	1.38e-08	-0.191013	0.0641253	0.00289426	0.18029	4	Lung	0.00295866
ENSG00000137960	1	GIPC2	78445226	rs689374	1	78639244	C	T	0.382704	-0.0592682	0.016848	0.000435001	-0.210856	0.0377522	2.33e-08	0.281084	0.0944308	0.00291452	NA	NA	Lung	0.00295866
ENSG00000123268	12	ATF1	51157493	rs112919024	12	50934432	T	C	0.372763	-0.060436	0.017194	0.000439693	0.164506	0.0294314	2.28e-08	-0.367379	0.123468	0.00292504	0.787397	3	Lung	0.00295866
ENSG00000129204	17	USP6	5019733	rs112285136	17	4894133	A	G	0.50497	-0.0567007	0.016152	0.000447363	0.289115	0.0520821	2.84e-08	-0.196118	0.0661006	0.00300756	NA	NA	Lung	0.00302475
ENSG00000140650	16	PMM2	8882680	rs1079349	16	8873493	T	C	0.394632	0.0603451	0.017143	0.00043134	0.128731	0.0235458	4.57e-08	0.468769	0.158384	0.00307945	NA	NA	Lung	0.00307945
